# Supplementary material for: Non-Amontons frictional behaviors of grain boundaries at layered material interfaces
Source: Nat Commun. 2024 Nov 2;15:9487. doi: 10.1038/s41467-024-53581-y (PMC11531579; doi:10.1038/s41467-024-53581-y)
Supplement: Supplementary file 7 — Source data [file 41467_2024_53581_MOESM7_ESM.xlsx]

## Sheet: Figure 1
Figure 1e_inset		Sliding distance (nm)	Torsional energy dissipation (meV cycle^-1)
		0	-0.38756
		0.0391523	-0.01362
		0.0783047	0.01124
		0.117457	0.52167
		0.156609	0.81752
		0.195762	0.69107
		0.234914	0.56638
		0.274066	0.19768
		0.313219	0.17508
		0.352371	1.01911
		0.391523	1.56162
		0.430676	0.83405
		0.469828	0.50043
		0.50898	0.10103
		0.548133	0.04366
		0.587285	0.4264
		0.626437	0.51723
		0.66559	0.52208
		0.704742	0.78344
		0.743894	0.92605
		0.783047	0.56819
		0.822199	0.63545
		0.861351	0.3262
		0.900504	0.38441
		0.939656	0.81406
		0.978808	0.14829
		1.01796	0.36023
		1.05711	0.33932
		1.09627	0.34809
		1.13542	0.64494
		1.17457	0.67776
		1.21372	0.08919
		1.25287	0.53745
		1.29203	0.63221
		1.33118	0.96827
		1.37033	0.73466
		1.40948	1.01105
		1.44864	1.00516
		1.48779	1.09138
		1.52694	1.07426
		1.56609	0.732
		1.60525	0.37491
		1.6444	0.4391
		1.68355	0.72636
		1.7227	1.07063
		1.76186	0.89312
		1.80101	0.55668
		1.84016	0.51457
		1.87931	0.55504
		1.91846	0.75749
		1.95762	0.37775
		1.99677	0.77277
		2.03592	1.41173
		2.07507	0.65324
		2.11423	0.13713
		2.15338	0.56415
		2.19253	0.06437
		2.23168	0.59737
		2.27084	1.11038
		2.30999	0.7218
		2.34914	0.20668
		2.38829	0.13592
		2.42744	-0.0149
		2.4666	0.65495
		2.50575	1.3906
		2.5449	0.63735
		2.58405	0.43403
		2.62321	0.65427
		2.66236	0.93399
		2.70151	0.35229
		2.74066	0.2376
		2.77982	0.18734
		2.81897	0.26721
		2.85812	1.35932
		2.89727	1.46835
		2.93643	1.08052
		2.97558	1.26496
		3.01473	1.67934
		3.05388	2.41705
		3.09303	3.22107
		3.13219	4.86917
		3.17134	8.26867
		3.21049	10.3356
		3.24964	12.5828
		3.2888	13.6587
		3.32795	12.8947
		3.3671	10.7338
		3.40625	8.77702
		3.44541	6.29893
		3.48456	4.20322
		3.52371	2.84313
		3.56286	1.47341
		3.60201	1.4599
		3.64117	1.65833
		3.68032	2.45421
		3.71947	4.88513
		3.75862	6.67009
		3.79778	7.68709
		3.83693	8.12763
		3.87608	8.15578
		3.91523	6.72435
		3.95439	5.28896
		3.99354	3.30435
		4.03269	1.96059
		4.07184	1.01425
		4.11099	1.01047
		4.15015	0.70806
		4.1893	0.41755
		4.22845	0.39187
		4.2676	1.0005
		4.30676	0.68543
		4.34591	0.81818
		4.38506	1.33526
		4.42421	1.20781
		4.46337	0.90704
		4.50252	0.80807
		4.54167	-0.12766
		4.58082	0.75147
		4.61998	0.35776
		4.65913	0.734
		4.69828	0.15959
		4.73743	0.97436
		4.77658	1.78264
		4.81574	1.30241
		4.85489	1.3202
		4.89404	0.21238
		4.93319	0.60991
		4.97235	0.21354
		5.0115	0.98451
		5.05065	0.62074
		5.0898	1.04483
		5.12896	0.636
		5.16811	0.70989
		5.20726	1.04058
		5.24641	1.35812
		5.28557	1.22279
		5.32472	0.58058
		5.36387	0.73333
		5.40302	0.61418
		5.44217	0.25654
		5.48133	-0.32386
		5.52048	0.56467
		5.55963	0.49725
		5.59878	0.88164
		5.63794	-0.05525
		5.67709	0.63783
		5.71624	0.7682
		5.75539	0.37977
		5.79455	-0.03169
		5.8337	0.10772
		5.87285	0.21306
		5.912	0.53533
		5.95115	0.47277
		5.99031	0.61618
		6.02946	0.37071
		6.06861	0.44283
		6.10776	-0.20617
		6.14692	0.36046
		6.18607	0.71069
		6.22522	1.19507
		6.26437	0.99166
		6.30353	0.42168
		6.34268	0.547
		6.38183	0.89463
		6.42098	0.59069
		6.46013	0.36517
		6.49929	1.18139
		6.53844	1.04029
		6.57759	0.71911
		6.61674	0.53663
		6.6559	0.36274
		6.69505	0.72029
		6.7342	0.57332
		6.77335	0.93365
		6.81251	0.4978
		6.85166	0.30479
		6.89081	1.17296
		6.92996	1.20666
		6.96912	0.76954
		7.00827	1.09008
		7.04742	0.90221
		7.08657	0.67701
		7.12572	1.14518
		7.16488	1.28295
		7.20403	0.70323
		7.24318	0.48581
		7.28233	0.37666
		7.32149	0.09305
		7.36064	0.37508
		7.39979	-0.15748
		7.43894	0.44745
		7.4781	0.39033
		7.51725	0.28709
		7.5564	0.88095
		7.59555	0.88697
		7.6347	1.03879
		7.67386	1.13706
		7.71301	0.95161
		7.75216	1.03252
		7.79131	0.61342
		7.83047	0.0931
		7.86962	0.00158
		7.90877	0.51036
		7.94792	1.10048
		7.98708	1.1616
		8.02623	1.04947
		8.06538	1.02486
		8.10453	1.08027
		8.14369	0.14917
		8.18284	0.65899
		8.22199	0.78801
		8.26114	0.0806
		8.30029	0.48118
		8.33945	0.83244
		8.3786	1.08515
		8.41775	0.77518
		8.4569	1.03284
		8.49606	1.52632
		8.53521	1.22114
		8.57436	1.03175
		8.61351	1.0218
		8.65267	0.86615
		8.69182	0.82057
		8.73097	0.4874
		8.77012	0.11385
		8.80927	0.18701
		8.84843	0.32763
		8.88758	0.58475
		8.92673	0.36755
		8.96588	0.88634
		9.00504	1.10446
		9.04419	0.94395
		9.08334	0.18427
		9.12249	0.09075
		9.16165	0.88237
		9.2008	0.85073
		9.23995	0.93294
		9.2791	0.89071
		9.31826	0.74092
		9.35741	0.67948
		9.39656	0.97177
		9.43571	0.89571
		9.47486	0.19142
		9.51402	-0.12752
		9.55317	0.15675
		9.59232	0.60113
		9.63147	0.48369
		9.67063	0.07132
		9.70978	0.5653
		9.74893	0.48472
		9.78808	0.31704
		9.82724	0.63575
		9.86639	0.65306
		9.90554	0.48785
		9.94469	0.60187
		9.98384	0.7718

## Sheet: Figure 2
Figure 2c	x(nm)	Later force forward (nN)	Later force backward (nN)			Figure 2d	x(nm)	Later force forward (nN)	Later force backward (nN)			Figure 2e	x(nm)	Later force forward (nN)	Later force backward (nN)			Figure 2f	Normal load (nN)	Friction force (pN)	Standard deviation(pN)	Fitting_load (nN)	Fitting_friction (nN)			Figure 2g	Velocity (m/s)	Friction force (pN)	Standard deviation(pN)	Fitting_velocity (m/s)	Fitting_friction (nN)
	0	-0.08741	0.00761				0	0.03946	0.15039				0	0.05971	-0.03279				-0.78425	14.11	1.12	-9.04779	-0.000907672				3e-09	10.38	1.4	1e-09	0.00547
	0.0293	-0.09297	-0.000182052				0.0293	-0.14379	0.25466				0.0293	0.11365	0.01448				0.01046	12.31	0.860307	-9.00255	-0.000879529				6e-09	13.19	0.965355	1.1e-09	0.00553
	0.05859	-0.08438	-0.01968				0.05859	-0.14956	0.22681				0.05859	0.01278	0.05305				0.78425	11.54	0.93714	-8.95731	-0.000852385				1.2e-08	13.53	0.891257	1.2e-09	0.00559
	0.08789	-0.02847	-0.03784				0.08789	-0.14201	-0.01451				0.08789	-0.07144	0.15662				1.5685	11.08	0.556875	-8.91207	-0.000824242				2.44e-08	12.72	0.969316	1.3e-09	0.00564
	0.11719	0.01565	-0.07416				0.11719	-0.08868	-0.1392				0.11719	-0.00201	0.20727				2.35275	10.1	0.716041	-8.86683	-0.000796099				4.88e-08	13.8	1.17	1.4e-09	0.00569
	0.14648	-0.00591	-0.04172				0.14648	-0.06265	-0.10968				0.14648	-0.03799	0.21154				3.137	9.36	1.75	-8.82159	-0.000767955				6.51e-08	14.23	0.332123	1.5e-09	0.00574
	0.17578	0.11562	-0.05651				0.17578	-0.04993	0.00164				0.17578	0.01736	0.22411				3.92125	8.46	1.18	-8.77635	-0.000740812				9.77e-08	15.99	0.519197	1.6e-09	0.00579
	0.20508	0.13	-0.03437				0.20508	0.02487	-0.00742				0.20508	0.04924	0.09149				4.7055	10.32	0.782272	-8.73111	-0.000712669				1.172e-07	17.09	1.36	1.7e-09	0.00584
	0.23437	0.13412	0.03259				0.23437	0.08251	0.06156				0.23437	0.11477	-0.06773				5.48975	11.14	1.39	-8.68588	-0.000684525				1.465e-07	18.11	0.448963	1.8e-09	0.00589
	0.26367	0.12686	-0.00812				0.26367	0.14925	0.14381				0.26367	0.11851	-0.13648				6.274	9.65	1.14	-8.64064	-0.000656382				1.953e-07	18.37	0.91522	1.9e-09	0.00594
	0.29297	0.12126	-0.02019				0.29297	0.18523	0.16716				0.29297	0.06104	-0.0719				7.05825	10.84	1.67	-8.5954	-0.000628239				2.93e-07	19.23	1.71	2e-09	0.00598
	0.32227	-0.000521523	0.03252				0.32227	0.20705	0.05578				0.32227	-0.09288	0.05844				7.8425	9.13	0.589341	-8.55016	-0.000600095				3.906e-07	18.41	1.07	2.1e-09	0.00603
	0.35156	-0.10846	-0.02118				0.35156	0.06551	0.04973				0.35156	-0.11153	0.02975				8.62675	10.02	1.68	-8.50492	-0.000571952				5.859e-07	19.01	0.969398	2.2e-09	0.00607
	0.38086	-0.17309	0.02555				0.38086	0.06493	0.05032				0.38086	-0.11473	0.05194				9.411	11.43	0.782272	-8.45968	-0.000543808				5.859e-07	19.04	1.04	2.3e-09	0.00611
	0.41016	-0.13546	0.01635				0.41016	0.11167	0.04466				0.41016	-0.11369	0.06937				10.1952	12.31	1.64	-8.41444	-0.000515665				7.813e-07	20.5	1.09	2.4e-09	0.00615
	0.43945	-0.14573	0.07401				0.43945	0.0475	0.17287				0.43945	-0.04148	-0.00339				10.9795	13.77	1.2	-8.3692	-0.000486522				1.2e-06	17.03	0.889626	2.5e-09	0.00619
	0.46875	-0.09326	0.11235				0.46875	0.10725	0.16906				0.46875	0.0161	-0.02255				11.7637	13.29	0.438012	-8.32396	-0.000458378				1.7e-06	19.13	1.31	2.6e-09	0.00623
	0.49805	-0.09426	0.16134				0.49805	0.03723	0.16707				0.49805	0.02929	0.02183				12.548	13.66	1.49	-8.27872	-0.000430235				2.3e-06	17.94	0.610401	2.7e-09	0.00627
	0.52734	-0.01395	0.12781				0.52734	-0.12378	-0.00302				0.52734	0.03737	-0.02252				13.3323	13.33	1.18	-8.23349	-0.000402092				4.7e-06	14.21	0.423262	2.8e-09	0.00631
	0.55664	-0.01783	0.08831				0.55664	-0.14218	-0.19647				0.55664	-0.00415	0.05468				14.1165	14.7	1.2	-8.18825	-0.000372948							2.9e-09	0.00635
	0.58594	0.06248	0.04228				0.58594	-0.09632	-0.14876				0.58594	-0.05848	0.10127				14.9008	15.67	1.32	-8.14301	-0.000344805							3e-09	0.00638
	0.61523	0.06697	0.01383				0.61523	-0.08134	-0.13667				0.61523	-0.07052	0.14077				15.685	15.22	1.53	-8.09777	-0.000315662							3.1e-09	0.00642
	0.64453	0.10297	-0.05646				0.64453	-0.06449	-0.03541				0.64453	0.01508	0.01608							-8.05253	-0.000287518							3.2e-09	0.00646
	0.67383	0.16697	-0.05646				0.67383	-0.01227	0.01844				0.67383	0.05759	-0.04593							-8.00729	-0.000258375							3.3e-09	0.00649
	0.70313	0.08681	-0.04629				0.70313	0.01251	0.08091				0.70313	0.03016	-0.13401							-7.96205	-0.000229231							3.4e-09	0.00653
	0.73242	0.0828	-0.05335				0.73242	0.07289	0.06228				0.73242	-0.01706	-0.10876							-7.91681	-0.000200088							3.5e-09	0.00656
	0.76172	0.06362	-0.0466				0.76172	0.0896	-0.066				0.76172	-0.15447	-0.07574							-7.87157	-0.000170945							3.6e-09	0.00659
	0.79102	0.06216	-0.01441				0.79102	0.1634	-0.0502				0.79102	-0.18873	0.05832							-7.82634	-0.000141801							3.7e-09	0.00663
	0.82031	0.03174	0.0039				0.82031	0.2154	0.01786				0.82031	-0.14083	0.03917							-7.7811	-0.000112658							3.8e-09	0.00666
	0.84961	-0.02786	0.04153				0.84961	0.05005	0.03657				0.84961	-0.17237	0.06675							-7.73586	-8.35147e-05							3.9e-09	0.00669
	0.87891	-0.01171	0.08355				0.87891	-0.06301	0.05748				0.87891	-0.07979	0.13504							-7.69062	-5.43713e-05							4e-09	0.00673
	0.9082	-0.04597	0.11135				0.9082	-0.13811	0.12288				0.9082	-0.07001	0.07014							-7.64538	-2.42279e-05							4.1e-09	0.00676
	0.9375	-0.00164	0.14386				0.9375	-0.10807	0.03072				0.9375	-0.06882	-0.00587							-7.60014	4.91543e-06							4.2e-09	0.00679
	0.9668	0.0182	0.19084				0.9668	-0.18887	-0.25595				0.9668	0.04434	0.03895							-7.5549	3.50588e-05							4.3e-09	0.00682
	0.99609	-0.0325	0.24252				0.99609	-0.21803	-0.31259				0.99609	0.02938	0.03878							-7.50966	6.52022e-05							4.4e-09	0.00685
	1.02539	0.02337	0.12703				1.02539	-0.23597	-0.23158				1.02539	0.06507	0.04278							-7.46442	9.53455e-05							4.5e-09	0.00688
	1.05469	-0.0273	0.02757				1.05469	-0.21793	-0.17469				1.05469	0.08714	0.11307							-7.41919	0.000125489							4.6e-09	0.00691
	1.08398	0.01548	-0.08125				1.08398	-0.13546	-0.12366				1.08398	0.0707	0.03504							-7.37395	0.000155632							4.7e-09	0.00694
	1.11328	0.1014	-0.08615				1.11328	-0.11448	-0.05119				1.11328	-0.01233	-0.0579							-7.32871	0.000186776							4.8e-09	0.00697
	1.14258	0.12881	-0.10907				1.14258	-0.05	-0.02509				1.14258	-0.10849	-0.15707							-7.28347	0.000216919							4.9e-09	0.00699
	1.17188	0.13973	-0.12745				1.17188	-0.03296	0.06612				1.17188	-0.09269	-0.15486							-7.23823	0.000248062							5e-09	0.00702
	1.20117	0.07673	-0.13478				1.20117	0.05493	0.08178				1.20117	-0.06452	-0.11213							-7.19299	0.000279206							5.1e-09	0.00705
	1.23047	0.0465	-0.12529				1.23047	0.10882	0.04726				1.23047	-0.12041	-0.11318							-7.14775	0.000310349							5.2e-09	0.00708
	1.25977	-0.02528	-0.03856				1.25977	0.11725	0.08372				1.25977	-0.13707	-0.08489							-7.10251	0.000342492							5.3e-09	0.0071
	1.28906	-0.04757	-0.08095				1.28906	0.0717	-0.05818				1.28906	-0.16899	-0.07142							-7.05727	0.000373636							5.4e-09	0.00713
	1.31836	-0.06697	-0.00625				1.31836	-0.1065	-0.11987				1.31836	-0.1821	0.03443							-7.01203	0.000405779							5.5e-09	0.00716
	1.34766	-0.05823	0.00382				1.34766	-0.16685	-0.10948				1.34766	-0.19111	0.13198							-6.9668	0.000437922							5.6e-09	0.00718
	1.37695	-0.02465	0.0591				1.37695	-0.15097	-0.10256				1.37695	-0.10565	0.2002							-6.92156	0.000471066							5.7e-09	0.00721
	1.40625	0.01642	0.04119				1.40625	-0.09955	-0.06947				1.40625	-0.04095	0.15514							-6.87632	0.000504209							5.8e-09	0.00724
	1.43555	0.01358	0.05466				1.43555	-0.08666	-0.20098				1.43555	0.01909	0.05196							-6.83108	0.000537353							5.9e-09	0.00726
	1.46484	0.05333	0.03376				1.46484	-0.09647	-0.24369				1.46484	0.10989	-0.00805							-6.78584	0.000570496							6e-09	0.00729
	1.49414	0.05544	-0.06287				1.49414	-0.09072	-0.30082				1.49414	0.08194	-0.00614							-6.7406	0.000604639							6.1e-09	0.00731
	1.52344	0.07013	-0.07382				1.52344	-0.17778	-0.18098				1.52344	0.1247	-0.06195							-6.69536	0.000638783							6.2e-09	0.00734
	1.55273	-0.04012	-0.15211				1.55273	-0.19887	-0.09773				1.55273	0.1575	-0.10038							-6.65012	0.000672926							6.3e-09	0.00736
	1.58203	-0.01883	-0.17469				1.58203	-0.10688	-0.05418				1.58203	0.12018	-0.0881							-6.60488	0.000708069							6.4e-09	0.00739
	1.61133	-0.03152	-0.15151				1.61133	-0.06185	-0.01817				1.61133	-0.05926	-0.06938							-6.55965	0.000743213							6.5e-09	0.00741
	1.64063	-0.0231	-0.14818				1.64063	-0.00781	0.07064				1.64063	-0.17552	-0.12837							-6.51441	0.000779356							6.6e-09	0.00743
	1.66992	-0.18217	-0.18807				1.66992	0.04939	0.12713				1.66992	-0.1134	-0.12274							-6.46917	0.000815499							6.7e-09	0.00746
	1.69922	-0.18362	-0.14869				1.69922	0.12871	0.14774				1.69922	-0.1478	-0.14539							-6.42393	0.000852643							6.8e-09	0.00748
	1.72852	-0.11914	-0.08722				1.72852	0.14483	0.19368				1.72852	-0.10742	-0.0677							-6.37869	0.000889786							6.9e-09	0.0075
	1.75781	-0.13555	-0.06852				1.75781	0.15517	0.21706				1.75781	-0.15836	-0.00089177							-6.33345	0.00092793							7e-09	0.00753
	1.78711	-0.11266	-0.00394				1.78711	-0.03949	0.05376				1.78711	-0.14513	0.04626							-6.28821	0.000966073							7.1e-09	0.00755
	1.81641	-0.12089	-0.03354				1.81641	-0.21106	-0.09572				1.81641	-0.0855	0.10168							-6.24297	0.00100522							7.2e-09	0.00757
	1.8457	-0.04866	0.04519				1.8457	-0.18137	-0.06833				1.8457	-0.13005	0.11392							-6.19773	0.00104536							7.3e-09	0.0076
	1.875	-0.0644	0.11553				1.875	-0.17778	-0.01893				1.875	-0.06642	0.20379							-6.1525	0.0010865							7.4e-09	0.00762
	1.9043	-0.03082	0.10013				1.9043	-0.08644	0.0096				1.9043	-0.03682	0.24026							-6.10726	0.00112765							7.5e-09	0.00764
	1.93359	0.03983	-0.00829				1.93359	-0.05697	0.00421				1.93359	0.07689	0.25747							-6.06202	0.00116979							7.6e-09	0.00766
	1.96289	0.0802	-0.072				1.96289	-0.04728	0.0064				1.96289	0.05152	0.07677							-6.01678	0.00121293							7.7e-09	0.00768
	1.99219	0.06027	-0.11395				1.99219	-0.0333	-0.0558				1.99219	0.02305	-0.04872							-5.97154	0.00125708							7.8e-09	0.00771
	2.02148	0.04672	-0.14194				2.02148	0.02592	-0.06347				2.02148	0.08792	-0.0679							-5.9263	0.00130122							7.9e-09	0.00773
	2.05078	-0.05396	-0.14128				2.05078	-0.03046	-0.07083				2.05078	0.13315	-0.00963							-5.88106	0.00134736							8e-09	0.00775
	2.08008	-0.16668	-0.07175				2.08008	-0.0048	-0.02618				2.08008	0.04674	0.01001							-5.83582	0.00139451							8.1e-09	0.00777
	2.10938	-0.23721	-0.07945				2.10938	-0.06496	0.09385				2.10938	-0.07436	-0.11009							-5.79058	0.00144265							8.2e-09	0.00779
	2.13867	-0.21885	-0.02759				2.13867	0.03723	0.16071				2.13867	-0.16321	-0.10252							-5.74534	0.00149179							8.3e-09	0.00781
	2.16797	-0.22235	-0.01606				2.16797	0.08625	0.18464				2.16797	-0.12796	-0.0594							-5.70011	0.00154294							8.4e-09	0.00783
	2.19727	-0.1752	0.00227				2.19727	0.11434	0.22045				2.19727	-0.16749	-0.03544							-5.65487	0.00159508							8.5e-09	0.00785
	2.22656	-0.15265	0.01339				2.22656	0.16651	0.27588				2.22656	-0.14447	-0.01796							-5.60963	0.00164822							8.6e-09	0.00787
	2.25586	-0.11968	0.00295				2.25586	0.13662	0.34536				2.25586	-0.04522	0.04038							-5.56439	0.00170337							8.7e-09	0.00789
	2.28516	-0.16631	0.01062				2.28516	0.1736	0.28166				2.28516	-0.05137	0.00537							-5.51915	0.00175951							8.8e-09	0.00791
	2.31445	-0.11752	-0.00856				2.31445	-0.04745	0.0249				2.31445	0.00107	0.14866							-5.47391	0.00181865							8.9e-09	0.00793
	2.34375	-0.13007	-0.00343				2.34375	-0.24374	0.03609				2.34375	-0.00927	0.17942							-5.42867	0.0018788							9e-09	0.00795
	2.37305	-0.10669	0.01963				2.37305	-0.16549	0.04502				2.37305	0.04266	0.13956							-5.38343	0.00193994							9.1e-09	0.00797
	2.40234	-0.01934	-0.09057				2.40234	-0.11511	0.07505				2.40234	0.05288	-0.0729							-5.33819	0.00200408							9.2e-09	0.00799
	2.43164	-0.03327	-0.13708				2.43164	-0.05306	0.11351				2.43164	0.07959	-0.08856							-5.29296	0.00207023							9.3e-09	0.00801
	2.46094	0.05085	-0.08015				2.46094	0.00739	0.18032				2.46094	0.12564	-0.15345							-5.24772	0.00213937							9.4e-09	0.00803
	2.49023	0.04932	-0.06078				2.49023	0.01754	0.18918				2.49023	0.15373	-0.10621							-5.20248	0.00221051							9.5e-09	0.00805
	2.51953	0.01827	-0.08508				2.51953	0.11215	0.07809				2.51953	0.18821	-0.08533							-5.15724	0.00228366							9.6e-09	0.00807
	2.54883	-0.1114	-0.06818				2.54883	0.1835	0.04293				2.54883	0.20246	-0.02095							-5.112	0.0023598							9.7e-09	0.00809
	2.57813	-0.12854	-0.02492				2.57813	0.2011	0.06369				2.57813	0.03837	-0.0384							-5.06676	0.00243894							9.8e-09	0.00811
	2.60742	-0.17802	0.0407				2.60742	0.10875	0.13135				2.60742	-0.172	-0.02303							-5.02152	0.00252109							9.9e-09	0.00812
	2.63672	-0.17243	0.11162				2.63672	0.05721	0.22482				2.63672	-0.04911	-0.05042							-4.97628	0.00260623							1e-08	0.00814
	2.66602	-0.15728	0.16639				2.66602	0.15032	0.21023				2.66602	-0.01718	-0.06011							-4.93104	0.00269437							1.1e-08	0.00832
	2.69531	-0.12487	0.1441				2.69531	0.12393	0.28285				2.69531	-0.01849	-0.06494							-4.8858	0.00278652							1.2e-08	0.00849
	2.72461	-0.10674	0.18375				2.72461	0.16602	0.1719				2.72461	0.0221	-0.03058							-4.84057	0.00288266							1.3e-08	0.00865
	2.75391	-0.11125	0.06151				2.75391	0.21973	-0.02524				2.75391	0.10654	-0.00936							-4.79533	0.0029818							1.4e-08	0.0088
	2.7832	-0.07374	0.11203				2.7832	0.12786	-0.15508				2.7832	0.09464	0.01171							-4.75009	0.00308595							1.5e-08	0.00894
	2.8125	-0.02344	0.08081				2.8125	-0.0929	-0.08448				2.8125	0.03977	0.00889							-4.70485	0.00319409							1.6e-08	0.00908
	2.8418	-0.00873	0.00829				2.8418	-0.11307	-0.03274				2.8418	-0.02454	0.03878							-4.65961	0.00330723							1.7e-08	0.00922
	2.87109	0.00734	-0.12791				2.87109	-0.15481	-0.0164				2.87109	0.00542	-0.0906							-4.61437	0.00342438							1.8e-08	0.00934
	2.90039	0.03269	-0.17537				2.90039	-0.05942	0.01917				2.90039	0.07597	-0.30597							-4.56913	0.00354752							1.9e-08	0.00946
	2.92969	0.09353	-0.17855				2.92969	-0.01157	0.14893				2.92969	0.07267	-0.27992							-4.52389	0.00367566							2e-08	0.00958
	2.95898	0.0693	-0.16782				2.95898	0.05352	0.10081				2.95898	0.12506	-0.18261							-4.47865	0.00380981							2.1e-08	0.0097
	2.98828	0.10385	-0.11817				2.98828	0.11458	0.12613				2.98828	0.0381	-0.1023							-4.43342	0.00394895							2.2e-08	0.00981
	3.01758	0.09003	-0.06408				3.01758	0.16593	0.05566				3.01758	-0.13605	-0.03986							-4.38818	0.00409409							2.3e-08	0.00991
	3.04688	0.06578	-0.06483				3.04688	0.18622	0.02684				3.04688	-0.23661	0.01469							-4.34294	0.00424624							2.4e-08	0.01002
	3.07617	0.07355	-0.07717				3.07617	0.09899	0.06381				3.07617	-0.16637	-0.04134							-4.2977	0.00440538							2.5e-08	0.01012
	3.10547	0.01803	-0.0266				3.10547	-0.12349	0.11591				3.10547	-0.10077	-0.05377							-4.25246	0.00457152							2.6e-08	0.01021
	3.13477	-0.03842	0.0341				3.13477	-0.14944	0.08149				3.13477	-0.06593	-0.14663							-4.20722	0.00474467							2.7e-08	0.01031
	3.16406	0.00157	0.04864				3.16406	-0.09933	0.0458				3.16406	-0.05144	-0.06581							-4.16198	0.00492481							2.8e-08	0.0104
	3.19336	0.05459	0.0542				3.19336	-0.08516	-0.12065				3.19336	0.00132	-0.00898							-4.11674	0.00511295							2.9e-08	0.01049
	3.22266	0.02264	-0.05041				3.22266	-0.06029	-0.08314				3.22266	0.04769	-0.00747							-4.0715	0.0053101							3e-08	0.01058
	3.25195	0.04709	-0.17605				3.25195	-0.06617	-0.04379				3.25195	0.0945	0.01542							-4.02627	0.00551524							3.1e-08	0.01066
	3.28125	0.04947	-0.17413				3.28125	-0.15325	-0.01366				3.28125	0.00231	0.00154							-3.98103	0.00572838							3.2e-08	0.01075
	3.31055	0.07202	-0.15651				3.31055	-0.12356	0.02718				3.31055	-0.17482	0.01987							-3.93579	0.00595153							3.3e-08	0.01083
	3.33984	0.07122	-0.135				3.33984	-0.09501	0.06772				3.33984	-0.1536	-0.00196							-3.89055	0.00618267							3.4e-08	0.01091
	3.36914	0.13021	-0.15165				3.36914	-0.0803	0.11431				3.36914	-0.12425	0.00311							-3.84531	0.00642381							3.5e-08	0.01099
	3.39844	0.09178	-0.12708				3.39844	0.02652	0.17894				3.39844	0.02098	-0.12976							-3.80007	0.00667496							3.6e-08	0.01107
	3.42773	0.05745	-0.09482				3.42773	0.04352	0.2417				3.42773	-0.04107	-0.1257							-3.75483	0.0069351							3.7e-08	0.01114
	3.45703	-0.000764543	-0.04335				3.45703	0.02244	0.22975				3.45703	-0.21594	-0.03779							-3.70959	0.00720524							3.8e-08	0.01121
	3.48633	-0.10598	-0.04677				3.48633	0.12164	0.15211				3.48633	-0.19176	0.0043							-3.66435	0.00748539							3.9e-08	0.01129
	3.51563	-0.11948	-0.01414				3.51563	0.15753	0.07251				3.51563	-0.22624	0.00503							-3.61911	0.00777553							4e-08	0.01136
	3.54492	-0.12849	0.01541				3.54492	0.15413	0.01798				3.54492	-0.16399	0.04708							-3.57388	0.00807567							4.1e-08	0.01143
	3.57422	-0.1129	0.11844				3.57422	0.20072	0.06624				3.57422	-0.0795	0.11554							-3.52864	0.00838582							4.2e-08	0.01149
	3.60352	-0.08785	0.14495				3.60352	0.082	0.0483				3.60352	-0.06151	0.21965							-3.4834	0.00870596							4.3e-08	0.01156
	3.63281	-0.04706	0.16197				3.63281	-0.09436	0.07214				3.63281	-0.02631	0.13708							-3.43816	0.0090351							4.4e-08	0.01163
	3.66211	-0.00348	0.12776				3.66211	-0.12655	-0.02747				3.66211	0.08966	-0.04571							-3.39292	0.00937325							4.5e-08	0.01169
	3.69141	0.0021	0.19377				3.69141	-0.1022	-0.09797				3.69141	0.07262	-0.00116							-3.34768	0.00972039							4.6e-08	0.01176
	3.7207	-0.01691	0.15648				3.7207	-0.06003	-0.12643				3.7207	0.12705	-0.09914							-3.30244	0.0100755							4.7e-08	0.01182
	3.75	0.03723	0.07316				3.75	-0.02512	-0.11725				3.75	0.21003	-0.15392							-3.2572	0.0104377							4.8e-08	0.01188
	3.7793	0.04138	0.0399				3.7793	-0.08987	-0.09428				3.7793	0.18787	-0.17489							-3.21196	0.0108078							4.9e-08	0.01194
	3.80859	0.03475	0.11613				3.80859	-0.18431	0.02125				3.80859	0.2524	-0.02444							-3.16673	0.011183							5e-08	0.012
	3.83789	0.01786	0.0349				3.83789	-0.1283	0.07989				3.83789	0.24011	-0.07885							-3.12149	0.0115631							5.1e-08	0.01206
	3.86719	0.01604	-0.02108				3.86719	-0.04888	0.13509				3.86719	-0.13571	-0.10847							-3.07625	0.0119483							5.2e-08	0.01212
	3.89648	0.01536	-0.04493				3.89648	0.03014	0.17102				3.89648	-0.17234	-0.06494							-3.03101	0.0123344							5.3e-08	0.01218
	3.92578	-0.10846	-0.05415				3.92578	0.01955	0.25253				3.92578	-0.05141	-0.03466							-2.98577	0.0127225							5.4e-08	0.01223
	3.95508	-0.10149	-0.01705				3.95508	0.07309	0.18275				3.95508	-0.10436	0.02496							-2.94053	0.0131107							5.5e-08	0.01229
	3.98438	-0.13189	0.04398				3.98438	0.21587	0.00246				3.98438	-0.1165	0.09013							-2.89529	0.0134958							5.6e-08	0.01234
	4.01367	-0.09169	0.0358				4.01367	0.22679	-0.09018				4.01367	-0.18943	0.12766							-2.85005	0.013878							5.7e-08	0.0124
	4.04297	-0.0819	0.02339				4.04297	0.23075	-0.08846				4.04297	-0.16537	0.15252							-2.80481	0.0142541							5.8e-08	0.01245
	4.07227	-0.06818	0.07297				4.07227	0.3173	-0.06685				4.07227	-0.06535	0.17231							-2.75957	0.0146233							5.9e-08	0.0125
	4.10156	-0.08304	0.08549				4.10156	-0.0339	-0.09445				4.10156	-0.06066	0.1802							-2.71434	0.0149824							6e-08	0.01255
	4.13086	-0.02465	0.10499				4.13086	-0.10596	-0.18142				4.13086	0.04383	0.12234							-2.6691	0.0153295							6.1e-08	0.01261
	4.16016	0.00254	0.04609				4.16016	-0.06651	-0.1736				4.16016	0.07512	-0.04025							-2.62386	0.0156627							6.2e-08	0.01266
	4.18945	0.0156	-0.03199				4.18945	-0.01239	-0.16731				4.18945	0.10224	-0.08718							-2.57862	0.0159808							6.3e-08	0.01271
	4.21875	0.05071	-0.1383				4.21875	-0.07226	-0.14048				4.21875	0.12339	-0.08251							-2.53338	0.01628							6.4e-08	0.01276
	4.24805	0.04816	-0.11421				4.24805	-0.15207	-0.02803				4.24805	0.17306	-0.103							-2.48814	0.0165601							6.5e-08	0.01281
	4.27734	0.11616	-0.08472				4.27734	-0.15483	0.01703				4.27734	0.15917	-0.10407							-2.4429	0.0168173							6.6e-08	0.01285
	4.30664	0.15775	-0.07921				4.30664	-0.16219	0.06221				4.30664	0.1474	-0.19609							-2.39766	0.0170514							6.7e-08	0.0129
	4.33594	0.08736	-0.08931				4.33594	-0.12398	0.10688				4.33594	-0.05459	-0.1485							-2.35242	0.0172605							6.8e-08	0.01295
	4.36523	0.04034	-0.10339				4.36523	-0.03786	0.17017				4.36523	-0.16113	-0.1023							-2.30719	0.0174427							6.9e-08	0.013
	4.39453	-0.01152	-0.12813				4.39453	-0.00103	0.22473				4.39453	-0.13495	-0.1031							-2.26195	0.0175978							7e-08	0.01304
	4.42383	0.05318	-0.06335				4.42383	0.05022	0.20681				4.42383	-0.05685	-0.05236							-2.21671	0.017725							7.1e-08	0.01309
	4.45313	-0.01645	-0.06219				4.45313	0.08394	-0.0317				4.45313	-0.02172	-0.03493							-2.17147	0.0178231							7.2e-08	0.01313
	4.48242	-0.0221	-0.055				4.48242	0.16775	-0.09358				4.48242	-0.0655	0.03409							-2.12623	0.0178933							7.3e-08	0.01318
	4.51172	-0.00579	0.000328268				4.51172	0.12577	-0.07268				4.51172	-0.13367	0.08352							-2.08099	0.0179344							7.4e-08	0.01322
	4.54102	-0.04879	0.01273				4.54102	0.07151	0.02975				4.54102	-0.09982	0.10008							-2.03575	0.0179475							7.5e-08	0.01326
	4.57031	-0.04541	-0.01778				4.57031	-0.15911	0.01482				4.57031	-0.07035	0.1673							-1.99051	0.0179347							7.6e-08	0.01331
	4.59961	0.0384	-0.10623				4.59961	-0.17239	0.08486				4.59961	-0.03095	-0.12282							-1.94527	0.0178958							7.7e-08	0.01335
	4.62891	0.02169	-0.19351				4.62891	-0.1275	0.1416				4.62891	-0.02539	-0.21752							-1.90004	0.017834							7.8e-08	0.01339
	4.6582	0.05602	-0.21606				4.6582	-0.03216	0.12686				4.6582	0.08952	-0.18671							-1.8548	0.0177491							7.9e-08	0.01344
	4.6875	0.06947	-0.22492				4.6875	-0.07095	-0.01422				4.6875	0.1539	-0.18089							-1.80956	0.0176443							8e-08	0.01348
	4.7168	0.12157	-0.07027				4.7168	0.01167	-0.04281				4.7168	0.13591	-0.17263							-1.76432	0.0175224							8.1e-08	0.01352
	4.74609	0.1946	-0.08821				4.74609	-0.05724	-0.04257				4.74609	0.15932	-0.21065							-1.71908	0.0173846							8.2e-08	0.01356
	4.77539	0.17044	-0.02689				4.77539	-0.19732	0.07071				4.77539	0.16845	-0.2527							-1.67384	0.0172337							8.3e-08	0.0136
	4.80469	0.15879	-0.04349				4.80469	-0.20773	0.1095				4.80469	0.22234	-0.16183							-1.6286	0.0170718							8.4e-08	0.01364
	4.83398	0.07134	-0.12635				4.83398	-0.12519	0.15913				4.83398	0.15895	-0.09946							-1.58336	0.016902							8.5e-08	0.01368
	4.86328	-0.01837	-0.21018				4.86328	-0.08188	0.18469				4.86328	-0.03328	-0.10594							-1.53812	0.0167251							8.6e-08	0.01372
	4.89258	-0.06301	-0.11902				4.89258	-0.02968	0.2157				4.89258	-0.07283	-0.0419							-1.49288	0.0165453							8.7e-08	0.01376
	4.92188	-0.06614	-0.19406				4.92188	0.00611	0.19812				4.92188	-0.08943	-0.02752							-1.44765	0.0163614							8.8e-08	0.0138
	4.95117	-0.20077	-0.12191				4.95117	0.09795	0.14286				4.95117	-0.09281	0.02596							-1.40241	0.0161776							8.9e-08	0.01383
	4.98047	-0.20339	-0.04456				4.98047	0.10798	-0.05687				4.98047	-0.1596	0.07682							-1.35717	0.0159947							9e-08	0.01387
	5.00977	-0.20169	-0.05578				5.00977	0.13145	-0.03313				5.00977	-0.13663	0.0406							-1.31193	0.0158128							9.1e-08	0.01391
	5.03906	-0.10246	-0.15073				5.03906	0.16338	0.03589				5.03906	-0.11551	-0.17181							-1.26669	0.015634							9.2e-08	0.01395
	5.06836	-0.13366	-0.19176				5.06836	-0.03611	0.04235				5.06836	-0.02388	-0.27462							-1.22145	0.0154581							9.3e-08	0.01398
	5.09766	-0.03123	-0.09569				5.09766	-0.18506	0.08627				5.09766	-0.00691	-0.21573							-1.17621	0.0152863							9.4e-08	0.01402
	5.12695	0.0146	-0.14626				5.12695	-0.11395	0.04145				5.12695	0.02822	-0.16904							-1.13097	0.0151194							9.5e-08	0.01406
	5.15625	0.04806	-0.09518				5.15625	-0.07634	0.12859				5.15625	0.02965	-0.12311							-1.08573	0.0149566							9.6e-08	0.01409
	5.18555	0.08324	-0.09528				5.18555	-0.03483	0.05099				5.18555	0.09923	-0.06472							-1.0405	0.0147977							9.7e-08	0.01413
	5.21484	0.10011	-0.09431				5.21484	0.04131	0.02805				5.21484	-0.00973	-0.07834							-0.995257	0.0146448							9.8e-08	0.01416
	5.24414	0.09945	-0.02558				5.24414	0.06843	-0.00506				5.24414	-0.20483	0.000613129							-0.950018	0.014495							9.9e-08	0.0142
	5.27344	-0.00933	-0.03009				5.27344	0.11346	0.02713				5.27344	-0.22828	0.04366							-0.904779	0.0143511							1e-07	0.01423
	5.30273	-0.24262	0.01504				5.30273	0.16173	0.1112				5.30273	-0.12413	-0.06232							-0.85954	0.0142103							1.1e-07	0.01457
	5.33203	-0.18268	0.02885				5.33203	0.03946	0.19307				5.33203	-0.12082	-0.09575							-0.814301	0.0140744							1.2e-07	0.01488
	5.36133	-0.13497	0.02798				5.36133	-0.00827	0.15187				5.36133	-0.05945	-0.13071							-0.769062	0.0139426							1.3e-07	0.01517
	5.39063	-0.09013	-0.02111				5.39063	-0.01429	0.14578				5.39063	-0.03913	-0.10381							-0.723823	0.0138147							1.4e-07	0.01544
	5.41992	-0.08683	-0.04541				5.41992	0.04354	0.01176				5.41992	-0.01216	-0.07841							-0.678584	0.0136908							1.5e-07	0.0157
	5.44922	-0.04488	-0.05403				5.44922	0.02609	-0.11419				5.44922	-0.00395	0.00294							-0.633345	0.013571							1.6e-07	0.01594
	5.47852	-0.05833	-0.10868				5.47852	0.12915	-0.09453				5.47852	-0.14199	0.06114							-0.588106	0.0134541							1.7e-07	0.01618
	5.50781	0.04286	-0.04556				5.50781	0.15121	-0.06423				5.50781	-0.15455	0.08627							-0.542867	0.0133413							1.8e-07	0.0164
	5.53711	-0.01769	-0.0608				5.53711	0.08787	-0.05959				5.53711	-0.11609	0.05349							-0.497628	0.0132314							1.9e-07	0.01661
	5.56641	-0.03378	-0.04201				5.56641	-0.01844	-0.01023				5.56641	-0.13291	-0.07778							-0.452389	0.0131246							2e-07	0.01681
	5.5957	-0.05272	-0.05971				5.5957	-0.00752	0.13383				5.5957	-0.08312	-0.18334							-0.40715	0.0130217							2.1e-07	0.017
	5.625	-0.06673	-0.04847				5.625	-0.00802	0.06648				5.625	-0.01509	-0.20167							-0.361911	0.0129219							2.2e-07	0.01719
	5.6543	-0.01812	-0.11662				5.6543	-0.02104	0.18443				5.6543	0.04096	-0.10208							-0.316673	0.012824							2.3e-07	0.01737
	5.68359	0.02349	-0.10584				5.68359	0.01137	0.18059				5.68359	0.08437	-0.03925							-0.271434	0.0127301							2.4e-07	0.01754
	5.71289	-0.01667	-0.05437				5.71289	0.12553	0.14036				5.71289	-0.0335	-0.00565							-0.226195	0.0126383							2.5e-07	0.0177
	5.74219	-0.06386	-0.01062				5.74219	0.14403	0.16228				5.74219	-0.1745	0.01671							-0.180956	0.0125494							2.6e-07	0.01786
	5.77148	-0.09321	0.00266				5.77148	0.18596	0.11288				5.77148	-0.23855	0.06832							-0.135717	0.0124626							2.7e-07	0.01801
	5.80078	-0.1171	-0.00812				5.80078	0.20052	0.10018				5.80078	-0.19538	0.13152							-0.0904779	0.0123787							2.8e-07	0.01816
	5.83008	-0.08455	-0.00224				5.83008	0.28193	0.10458				5.83008	-0.18067	0.20829							-0.0452389	0.0122979							2.9e-07	0.0183
	5.85938	-0.11516	0.03546				5.85938	0.18605	0.02463				5.85938	-0.11915	0.1624							0	0.012218							3e-07	0.01843
	5.88867	-0.06852	-0.1199				5.88867	0.06134	-0.08972				5.88867	-0.06583	0.18457							0.0452389	0.0121421							3.1e-07	0.01856
	5.91797	-0.02769	-0.07785				5.91797	0.04582	-0.09708				5.91797	-0.04413	0.08644							0.0904779	0.0120673							3.2e-07	0.01868
	5.94727	0.01006	-0.09547				5.94727	0.05396	-0.09309				5.94727	0.03511	0.05699							0.135717	0.0119944							3.3e-07	0.0188
	5.97656	0.00688	-0.10416				5.97656	0.06993	-0.10482				5.97656	0.08122	0.05779							0.180956	0.0119246							3.4e-07	0.01891
	6.00586	0.00322	-0.05964				6.00586	-0.03143	-0.0029				6.00586	0.08287	0.04577							0.226195	0.0118567							3.5e-07	0.01902
	6.03516	0.03366	-0.10293				6.03516	-0.06986	0.01536				6.03516	0.08051	-0.04474							0.271434	0.0117899							3.6e-07	0.01912
	6.06445	-0.00807	-0.08416				6.06445	-0.0945	0.12779				6.06445	0.03268	-0.13913							0.316673	0.011726							3.7e-07	0.01922
	6.09375	-0.00322	-0.1718				6.09375	-0.05391	0.14221				6.09375	-0.07086	-0.04357							0.361911	0.0116631							3.8e-07	0.01932
	6.12305	0.0591	-0.18923				6.12305	-0.02298	0.13123				6.12305	-0.03738	-0.06248							0.40715	0.0116023							3.9e-07	0.01941
	6.15234	0.01538	-0.13315				6.15234	0.00329	0.10314				6.15234	-0.09089	-0.02956							0.452389	0.0115434							4e-07	0.01949
	6.18164	0.03364	-0.04679				6.18164	0.04485	-0.04731				6.18164	-0.07953	0.02302							0.497628	0.0114866							4.1e-07	0.01957
	6.21094	0.03148	-0.1207				6.21094	0.11198	-0.03174				6.21094	-0.03457	0.05196							0.542867	0.0114317							4.2e-07	0.01965
	6.24023	0.0317	-0.03536				6.24023	0.16389	-0.00734				6.24023	-0.08057	0.09891							0.588106	0.0113779							4.3e-07	0.01972
	6.26953	-0.01441	-0.0543				6.26953	0.21832	-0.000959496				6.26953	-0.09859	0.16235							0.633345	0.011325							4.4e-07	0.01979
	6.29883	-0.02276	0.05289				6.29883	0.24932	-0.04408				6.29883	-0.11619	0.16167							0.678584	0.0112742							4.5e-07	0.01985
	6.32813	-0.05017	0.08372				6.32813	0.13451	-0.01385				6.32813	-0.02342	0.2431							0.723823	0.0112253							4.6e-07	0.01991
	6.35742	-0.01227	0.10453				6.35742	-0.0635	-0.1533				6.35742	0.03526	0.22902							0.769062	0.0111774							4.7e-07	0.01997
	6.38672	0.03752	0.14587				6.38672	-0.0751	-0.10108				6.38672	0.02006	-0.07979							0.814301	0.0111316							4.8e-07	0.02002
	6.41602	0.06255	0.03145				6.41602	-0.01837	-0.13553				6.41602	0.03535	-0.08613							0.85954	0.0110857							4.9e-07	0.02007
	6.44531	0.15396	0.01271				6.44531	-0.00737	-0.07743				6.44531	0.15303	-0.03177							0.904779	0.0110429							5e-07	0.02012
	6.47461	0.1628	-0.1078				6.47461	0.0676	-0.12242				6.47461	0.14968	0.00841							0.950018	0.011							5.1e-07	0.02016
	6.50391	0.18965	-0.08843				6.50391	0.08549	-0.0752				6.50391	0.15687	-0.0099							0.995257	0.0109592							5.2e-07	0.0202
	6.5332	0.1779	-0.14034				6.5332	0.08435	-0.03177				6.5332	0.19115	0.0592							1.0405	0.0109193							5.3e-07	0.02024
	6.5625	0.08654	-0.14201				6.5625	0.00831	0.0734				6.5625	0.13446	0.0272							1.08573	0.0108804							5.4e-07	0.02028
	6.5918	-0.00433	-0.16848				6.5918	0.00873	0.14245				6.5918	-0.01529	-0.00762							1.13097	0.0108436							5.5e-07	0.02031
	6.62109	-0.07484	-0.10601				6.62109	0.000666802	0.1912				6.62109	-0.07035	-0.07929							1.17621	0.0108077							5.6e-07	0.02033
	6.65039	-0.10543	-0.09705				6.65039	0.0642	0.22932				6.65039	-0.04398	0.01159							1.22145	0.0107719							5.7e-07	0.02036
	6.67969	-0.11137	-0.05658				6.67969	0.0937	-0.05316				6.67969	0.01008	0.07801							1.26669	0.010738							5.8e-07	0.02038
	6.70898	-0.15078	0.04604				6.70898	0.17022	-0.19382				6.70898	-0.0621	0.08928							1.31193	0.0107052							5.9e-07	0.0204
	6.73828	-0.01732	-0.01273				6.73828	0.20067	-0.15862				6.73828	-0.0627	0.09588							1.35717	0.0106733							6e-07	0.02042
	6.76758	-0.06107	0.0559				6.76758	0.20242	-0.10358				6.76758	-0.16608	-0.01942							1.40241	0.0106424							6.1e-07	0.02044
	6.79688	-0.08392	0.06945				6.79688	0.11322	-0.09241				6.79688	-0.16892	-0.35426							1.44765	0.0106126							6.2e-07	0.02045
	6.82617	-0.07115	-0.12007				6.82617	-0.07066	-0.11669				6.82617	-0.10174	-0.32925							1.49288	0.0105837							6.3e-07	0.02046
	6.85547	-0.03213	-0.1299				6.85547	-0.08637	-0.15719				6.85547	-0.02515	-0.23755							1.53812	0.0105559							6.4e-07	0.02047
	6.88477	0.01574	-0.25328				6.88477	-0.06464	-0.20732				6.88477	-0.01014	-0.20361							1.58336	0.010529							6.5e-07	0.02048
	6.91406	0.07447	-0.33349				6.91406	0.01764	-0.21077				6.91406	0.10644	-0.17285							1.6286	0.0105032							6.6e-07	0.02048
	6.94336	0.09496	-0.27314				6.94336	0.01931	-0.14065				6.94336	0.12691	-0.26409							1.67384	0.0104773							6.7e-07	0.02049
	6.97266	0.05459	-0.24599				6.97266	0.06224	-0.16505				6.97266	0.1548	-0.25756							1.71908	0.0104534							6.8e-07	0.02049
	7.00195	0.10198	-0.29254				7.00195	-0.11759	-0.07952				7.00195	0.15053	-0.28048							1.76432	0.0104296							6.9e-07	0.02049
	7.03125	0.14005	-0.31329				7.03125	-0.14835	-0.13315				7.03125	0.20683	-0.25304							1.80956	0.0104077							7e-07	0.02049
	7.06055	0.1079	-0.28576				7.06055	-0.18185	-0.26182				7.06055	-0.00548	-0.2593							1.8548	0.0103859							7.1e-07	0.02048
	7.08984	-0.000497466	-0.22123				7.08984	-0.1014	-0.32449				7.08984	-0.03478	-0.25554							1.90004	0.010364							7.2e-07	0.02048
	7.11914	-0.1382	-0.13466				7.11914	-0.05012	-0.31502				7.11914	-0.05486	-0.24823							1.94527	0.0103442							7.3e-07	0.02047
	7.14844	-0.10317	-0.16962				7.14844	-0.0213	-0.25056				7.14844	-0.26933	-0.17074							1.99051	0.0103243							7.4e-07	0.02046
	7.17773	-0.16937	-0.11773				7.17773	0.03288	-0.21057				7.17773	-0.31784	-0.17441							2.03575	0.0103055							7.5e-07	0.02045
	7.20703	-0.12711	-0.0365				7.20703	0.03563	-0.21633				7.20703	-0.36346	-0.08067							2.08099	0.0102876							7.6e-07	0.02044
	7.23633	-0.06	0.00373				7.23633	-0.12907	-0.19241				7.23633	-0.3083	-0.13639							2.12623	0.0102707							7.7e-07	0.02043
	7.26563	-0.11965	-0.02033				7.26563	-0.20824	-0.11652				7.26563	-0.20703	-0.10541							2.17147	0.0102539							7.8e-07	0.02042
	7.29492	-0.07236	-0.03653				7.29492	-0.16326	-0.05478				7.29492	-0.1739	-0.18946							2.21671	0.010238							7.9e-07	0.0204
	7.32422	-0.04961	-0.10023				7.32422	-0.14498	-0.13085				7.32422	-0.14889	-0.12896							2.26195	0.0102222							8e-07	0.02039
	7.35352	-0.03055	-0.15925				7.35352	-0.15522	-0.251				7.35352	-0.10232	-0.10164							2.30719	0.0102073							8.1e-07	0.02037
	7.38281	0.06386	-0.13381				7.38281	-0.08744	-0.2458				7.38281	-0.089	-0.03986							2.35242	0.0101935							8.2e-07	0.02035
	7.41211	0.0508	-0.16729				7.41211	0.00307	-0.18455				7.41211	-0.09395	-0.05379							2.39766	0.0101806							8.3e-07	0.02033
	7.44141	0.11679	-0.08268				7.44141	0.02842	-0.12762				7.44141	-0.22029	-0.0074							2.4429	0.0101677							8.4e-07	0.02031
	7.4707	0.20322	-0.01798				7.4707	-0.02451	-0.07377				7.4707	-0.26647	0.01608							2.48814	0.0101549							8.5e-07	0.02029
	7.5	0.17331	0.01924				7.5	-0.14405	-0.01174				7.5	-0.25887	0.08204							2.53338	0.010144							8.6e-07	0.02027
	7.5293	0.09392	0.0509				7.5293	-0.1398	0.02897				7.5293	-0.2082	0.08636							2.57862	0.0101332							8.7e-07	0.02025
	7.55859	-0.19079	0.03806				7.55859	-0.11084	0.05706				7.55859	-0.16513	0.04664							2.62386	0.0101223							8.8e-07	0.02022
	7.58789	-0.2315	-0.02672				7.58789	-0.03223	0.06763				7.58789	-0.13369	0.02691							2.6691	0.0101125							8.9e-07	0.0202
	7.61719	-0.19955	-0.05116				7.61719	-0.00972	0.13818				7.61719	-0.13066	0.03999							2.71434	0.0101026							9e-07	0.02017
	7.64648	-0.16512	0.01167				7.64648	0.05578	0.20781				7.64648	-0.07161	0.02487							2.75957	0.0100937							9.1e-07	0.02015
	7.67578	-0.24687	0.02228				7.67578	0.07474	0.19108				7.67578	-0.12296	0.04203							2.80481	0.0100859							9.2e-07	0.02012
	7.70508	-0.17328	0.02138				7.70508	0.09967	0.17843				7.70508	-0.12352	0.11419							2.85005	0.010078							9.3e-07	0.02009
	7.73438	-0.13764	0.13983				7.73438	0.1257	0.22252				7.73438	-0.17006	0.16323							2.89529	0.0100702							9.4e-07	0.02007
	7.76367	-0.11645	0.14483				7.76367	0.13038	0.17335				7.76367	-0.13833	0.16539							2.94053	0.0100633							9.5e-07	0.02004
	7.79297	-0.11883	0.17692				7.79297	0.13106	0.25369				7.79297	-0.1055	0.21943							2.98577	0.0100575							9.6e-07	0.02001
	7.82227	-0.0635	0.1962				7.82227	0.0785	0.2359				7.82227	-0.07916	0.18029							3.03101	0.0100516							9.7e-07	0.01998
	7.85156	-0.04291	0.24451				7.85156	0.03903	0.30446				7.85156	-0.02881	0.12831							3.07625	0.0100457							9.8e-07	0.01995
	7.88086	0.01485	0.27676				7.88086	0.06651	0.31031				7.88086	0.01775	0.14521							3.12149	0.0100409							9.9e-07	0.01992
	7.91016	0.08831	0.22332				7.91016	0.10834	0.33473				7.91016	0.01972	0.18801							3.16673	0.010037							1e-06	0.01989
	7.93945	0.06935	0.24493				7.93945	0.13735	0.34393				7.93945	0.08151	0.23116							3.21196	0.0100322							1.1e-06	0.01956
	7.96875	0.11031	0.15204				7.96875	0.2173	0.33184				7.96875	0.14014	0.28721							3.2572	0.0100283							1.2e-06	0.01921
	7.99805	0.0961	0.15092				7.99805	0.25879	0.37139				7.99805	0.16235	0.32334							3.30244	0.0100255							1.3e-06	0.01884
	8.02734	-0.00164	0.18195				8.02734	0.30628	0.39873				8.02734	0.22628	0.31678							3.34768	0.0100226							1.4e-06	0.01847
	8.05664	-0.0241	0.20145				8.05664	0.31409	0.3962				8.05664	0.23169	0.40783							3.39292	0.0100198							1.5e-06	0.0181
	8.08594	-0.03121	0.25578				8.08594	0.32407	0.36068				8.08594	0.20294	0.40083							3.43816	0.0100179							1.6e-06	0.01774
	8.11523	-0.01113	0.32718				8.11523	0.34124	0.33194				8.11523	0.22645	0.27325							3.4834	0.010016							1.7e-06	0.01739
	8.14453	0.01033	0.33862				8.14453	0.36146	0.37896				8.14453	0.23917	0.22492							3.52864	0.0100152							1.8e-06	0.01705
	8.17383	0.0795	0.27649				8.17383	0.24082	0.4636				8.17383	0.21302	0.21205							3.57388	0.0100143							1.9e-06	0.01672
	8.20313	0.1239	0.24265				8.20313	0.29185	0.44034				8.20313	0.26087	0.24376							3.61911	0.0100135							2e-06	0.0164
	8.23242	0.123	0.21303				8.23242	0.31635	0.51528				8.23242	0.19066	0.27592							3.66435	0.0100136							2.1e-06	0.01609
	8.26172	0.15964	0.25418				8.26172	0.33616	0.60674				8.26172	0.27643	0.3281							3.70959	0.0100138							2.2e-06	0.0158
	8.29102	0.22004	0.25648				8.29102	0.40662	0.36479				8.29102	0.26599	0.44752							3.75483	0.0100139							2.3e-06	0.01552
	8.32031	0.14296	0.31856				8.32031	0.42283	0.10142				8.32031	0.21176	0.2179							3.80007	0.010015							2.4e-06	0.01525
	8.34961	0.10681	0.40722				8.34961	0.44585	0.1137				8.34961	0.20195	-0.11835							3.84531	0.0100162							2.5e-06	0.01499
	8.37891	0.19258	0.4107				8.37891	0.46386	0.09066				8.37891	0.14932	-0.07722							3.89055	0.0100183							2.6e-06	0.01475
	8.4082	0.19261	0.30373				8.4082	0.41458	0.08236				8.4082	0.11338	-0.04314							3.93579	0.0100195							2.7e-06	0.01451
	8.4375	0.22354	-0.13592				8.4375	0.361	-0.03143				8.4375	0.20294	-0.05163							3.98103	0.0100216							2.8e-06	0.01428
	8.4668	0.27222	-0.14852				8.4668	0.33067	-0.07088				8.4668	0.1741	-0.06212							4.02627	0.0100248							2.9e-06	0.01407
	8.49609	0.33252	-0.0566				8.49609	0.35794	-0.02825				8.49609	0.17267	-0.00888							4.0715	0.0100269							3e-06	0.01386
	8.52539	0.46017	-0.04898				8.52539	0.3509	0.0129				8.52539	0.17896	0.01064							4.11674	0.01003							3.1e-06	0.01366
	8.55469	0.45129	-0.05976				8.55469	0.35347	0.008				8.55469	0.18209	0.02169							4.16198	0.0100342							3.2e-06	0.01347
	8.58398	0.49115	-0.08911				8.58398	0.36304	0.0526				8.58398	0.1791	0.06167							4.20722	0.0100373							3.3e-06	0.01328
	8.61328	0.4645	-0.1375				8.61328	0.39926	0.10574				8.61328	0.22079	0.06386							4.25246	0.0100415							3.4e-06	0.01311
	8.64258	0.35284	-0.14471				8.64258	0.17777	-0.00198				8.64258	0.26859	-0.04161							4.2977	0.0100456							3.5e-06	0.01294
	8.67188	0.20696	-0.09809				8.67188	0.002	-0.11004				8.67188	0.14274	-0.02048							4.34294	0.0100498							3.6e-06	0.01277
	8.70117	0.27384	-0.08836				8.70117	0.01395	-0.15194				8.70117	-0.19475	-0.05178							4.38818	0.0100549							3.7e-06	0.01261
	8.73047	0.27642	-0.07017				8.73047	0.03111	-0.14291				8.73047	-0.27232	0.00561							4.43342	0.01006							3.8e-06	0.01246
	8.75977	0.31931	-0.12752				8.75977	0.08452	-0.11509				8.75977	-0.20798	0.02722							4.47865	0.0100652							3.9e-06	0.01232
	8.78906	0.30652	-0.2164				8.78906	0.09083	-0.07391				8.78906	-0.23636	0.00935							4.52389	0.0100713							4e-06	0.01218
	8.81836	0.31851	-0.23895				8.81836	-0.0853	-0.04281				8.81836	-0.16477	-0.05989							4.56913	0.0100765							4.1e-06	0.01204
	8.84766	0.37824	-0.23271				8.84766	-0.14493	0.000885097				8.84766	-0.13517	-0.10461							4.61437	0.0100826							4.2e-06	0.01191
	8.87695	0.27899	-0.21298				8.87695	-0.14221	-0.05605				8.87695	-0.1394	-0.16542							4.65961	0.0100898							4.3e-06	0.01178
	8.90625	0.28817	-0.15592				8.90625	-0.13699	-0.15024				8.90625	-0.03131	-0.18722							4.70485	0.0100959							4.4e-06	0.01166
	8.93555	0.25066	-0.12373				8.93555	-0.0827	-0.13172				8.93555	-0.07353	-0.20254							4.75009	0.0101031							4.5e-06	0.01154
	8.96484	0.41026	-0.05753				8.96484	-0.05172	-0.09574				8.96484	-0.04214	-0.19072							4.79533	0.0101102							4.6e-06	0.01143
	8.99414	0.34872	-0.06008				8.99414	0.0247	0.01135				8.99414	-0.03206	-0.14583							4.84057	0.0101173							4.7e-06	0.01132
	9.02344	0.17578	0.05214				9.02344	0.02388	-0.01601				9.02344	-0.01929	-0.06304							4.8858	0.0101245							4.8e-06	0.01121
	9.05273	-0.16838	0.07005				9.05273	0.04349	0.08333				9.05273	-0.10019	0.00239							4.93104	0.0101326							4.9e-06	0.0111
	9.08203	-0.13745	0.06061				9.08203	0.12048	0.09591				9.08203	-0.11077	0.00773							4.97628	0.0101408							5e-06	0.011
	9.11133	-0.13179	0.00601				9.11133	0.03983	0.02941				9.11133	-0.13738	0.03225							5.02152	0.0101489							5.1e-06	0.01091
	9.14063	-0.0803	-0.0962				9.14063	0.05172	-0.0821				9.14063	-0.0737	0.01868							5.06676	0.0101571							5.2e-06	0.01081
	9.16992	-0.03366	-0.10154				9.16992	0.02827	-0.20737				9.16992	-0.08586	0.06476							5.112	0.0101662							5.3e-06	0.01072
	9.19922	-0.02601	-0.07428				9.19922	0.08722	-0.47307				9.19922	-0.08584	0.16352							5.15724	0.0101743							5.4e-06	0.01063
	9.22852	0.00535	-0.09317				9.22852	0.14308	-0.47605				9.22852	-0.06564	0.15228							5.20248	0.0101835							5.5e-06	0.01054
	9.25781	0.09826	-0.10052				9.25781	0.17537	-0.38513				9.25781	-0.10937	0.18959							5.24772	0.0101926							5.6e-06	0.01046
	9.28711	0.12458	-0.26141				9.28711	0.14786	-0.36348				9.28711	-0.07275	0.20052							5.29296	0.0102028							5.7e-06	0.01038
	9.31641	0.13628	-0.25371				9.31641	-0.1064	-0.32971				9.31641	-0.08055	0.15844							5.33819	0.0102119							5.8e-06	0.0103
	9.3457	0.02859	-0.2997				9.3457	-0.2231	-0.26396				9.3457	-0.03843	0.15978							5.38343	0.0102221							5.9e-06	0.01022
	9.375	-0.06517	-0.23648				9.375	-0.14852	-0.20749				9.375	-0.06147	0.12958							5.42867	0.0102322							6e-06	0.01015
	9.4043	-0.04361	-0.15765				9.4043	-0.12106	-0.25224				9.4043	0.06359	-0.25035							5.47391	0.0102423							6.1e-06	0.01007
	9.43359	-0.03898	-0.12094				9.43359	-0.0592	-0.2309				9.43359	0.03118	-0.5099							5.51915	0.0102525							6.2e-06	0.01
	9.46289	-0.10662	-0.05136				9.46289	-0.03577	-0.17341				9.46289	0.05461	-0.46596							5.56439	0.0102626							6.3e-06	0.00993
	9.49219	-0.1744	-0.03415				9.49219	0.0038	-0.1317				9.49219	0.04094	-0.41352							5.60963	0.0102738							6.4e-06	0.00987
	9.52148	-0.19246	0.0272				9.52148	0.00392	-0.06367				9.52148	0.03752	-0.36402							5.65487	0.0102849							6.5e-06	0.0098
	9.55078	-0.21028	0.07153				9.55078	-0.12614	-0.02084				9.55078	0.10345	-0.35797							5.70011	0.0102961							6.6e-06	0.00974
	9.58008	-0.2308	0.14413				9.58008	-0.17275	-0.01487				9.58008	0.04244	-0.31218							5.74534	0.0103072							6.7e-06	0.00967
	9.60938	-0.10858	0.21417				9.60938	-0.11621	-0.00446				9.60938	0.08588	-0.25576							5.79058	0.0103184							6.8e-06	0.00961
	9.63867	-0.09382	0.15957				9.63867	-0.03359	0.01926				9.63867	-0.04314	-0.2014							5.83582	0.0103305							6.9e-06	0.00955
	9.66797	-0.07061	0.23961				9.66797	0.0189	0.04131				9.66797	-0.07263	-0.14073							5.88106	0.0103416							7e-06	0.0095
	9.69727	0.00683	0.19088				9.69727	-0.03721	-0.04148				9.69727	-0.06685	-0.11558							5.9263	0.0103538							7.1e-06	0.00944
	9.72656	0.04544	0.07574				9.72656	-0.18712	-0.00766				9.72656	-0.1167	-0.03653							5.97154	0.0103659							7.2e-06	0.00938
	9.75586	0.08363	-0.21696				9.75586	-0.25442	0.04412				9.75586	-0.04258	-0.05467							6.01678	0.0103781							7.3e-06	0.00933
	9.78516	0.1123	-0.41859				9.78516	-0.23641	0.03728				9.78516	0.00132	-0.0477							6.06202	0.0103902							7.4e-06	0.00928
	9.81445	0.13483	-0.43662				9.81445	-0.26068	0.09863				9.81445	0.04927	-0.11046							6.10726	0.0104034							7.5e-06	0.00923
	9.84375	-0.01006	-0.32128				9.84375	-0.16607	0.14752				9.84375	0.08738	-0.13359							6.1525	0.0104155							7.6e-06	0.00918
	9.87305	-0.04699	-0.31036				9.87305	-0.15486	0.14527				9.87305	0.10921	-0.24695							6.19773	0.0104286							7.7e-06	0.00913
	9.90234	-0.00518	-0.27947				9.90234	-0.17214	0.17258				9.90234	0.17437	-0.22216							6.24297	0.0104418							7.8e-06	0.00908
	9.93164	0.0174	-0.23352				9.93164	-0.07896	0.23468				9.93164	0.1759	-0.26557							6.28821	0.0104549							7.9e-06	0.00903
	9.96094	-0.00797	-0.1718				9.96094	-0.05772	0.16136				9.96094	0.06381	-0.24522							6.33345	0.0104681							8e-06	0.00899
	9.99023	-0.04291	-0.10569				9.99023	-0.07447	-0.04988				9.99023	0.02292	-0.18176							6.37869	0.0104812							8.1e-06	0.00894
	10.0195	-0.1644	-0.12876				10.0195	0.01878	0.0188				10.0195	0.04128	-0.11755							6.42393	0.0104954							8.2e-06	0.0089
	10.0488	-0.14417	-0.1467				10.0488	-0.01426	0.06954				10.0488	0.11848	-0.08254							6.46917	0.0105085							8.3e-06	0.00885
	10.0781	-0.1476	-0.16204				10.0781	0.00482	0.06644				10.0781	0.11477	-0.10497							6.51441	0.0105226							8.4e-06	0.00881
	10.1074	-0.11434	-0.14514				10.1074	0.00836	-0.04704				10.1074	0.16862	0.00239							6.55965	0.0105368							8.5e-06	0.00877
	10.1367	-0.0928	-0.13284				10.1367	0.0274	-0.24007				10.1367	0.08794	-0.03206							6.60488	0.0105509							8.6e-06	0.00873
	10.166	-0.01482	-0.11572				10.166	0.0558	-0.20878				10.166	0.05135	0.04048							6.65012	0.0105651							8.7e-06	0.00869
	10.1953	-0.03082	-0.10013				10.1953	0.10232	-0.1777				10.1953	0.04266	0.09129							6.69536	0.0105792							8.8e-06	0.00865
	10.2246	0.02041	-0.07751				10.2246	0.16216	-0.1409				10.2246	-0.06363	0.1969							6.7406	0.0105934							8.9e-06	0.00861
	10.2539	-0.13315	-0.02198				10.2539	0.14772	-0.11701				10.2539	-0.0914	0.1942							6.78584	0.0106085							9e-06	0.00857
	10.2832	-0.28926	-0.00671				10.2832	0.24381	-0.00708				10.2832	-0.00951	0.15347							6.83108	0.0106226							9.1e-06	0.00854
	10.3125	-0.21795	0.01145				10.3125	0.29139	0.05114				10.3125	0.04155	0.20911							6.87632	0.0106378							9.2e-06	0.0085
	10.3418	-0.2273	-0.14507				10.3418	0.33267	0.09176				10.3418	0.06002	0.16519							6.92156	0.0106529							9.3e-06	0.00847
	10.3711	-0.16464	-0.23674				10.3711	0.26974	0.06763				10.3711	0.10668	0.1901							6.9668	0.0106681							9.4e-06	0.00843
	10.4004	-0.16224	-0.2736				10.4004	-0.07947	0.07843				10.4004	0.13679	0.09459							7.01203	0.0106832							9.5e-06	0.0084
	10.4297	-0.13281	-0.15197				10.4297	-0.17629	0.01186				10.4297	0.2145	-0.05848							7.05727	0.0106984							9.6e-06	0.00836
	10.459	-0.14456	-0.14308				10.459	-0.09518	0.05464				10.459	0.22103	-0.10087							7.10251	0.0107135							9.7e-06	0.00833
	10.4883	-0.11562	-0.01943				10.4883	-0.087	0.09198				10.4883	0.33203	-0.08812							7.14775	0.0107287							9.8e-06	0.0083
	10.5176	-0.22883	0.08576				10.5176	-0.0367	0.10229				10.5176	0.41195	-0.04969							7.19299	0.0107448							9.9e-06	0.00827
	10.5469	-0.24245	0.14735				10.5469	-0.000789537	0.12019				10.5469	0.27231	-0.12888							7.23823	0.0107599							1e-05	0.00824
	10.5762	-0.17972	0.14298				10.5762	-0.11757	0.20557				10.5762	0.24492	-0.05297							7.28347	0.0107761							1.1e-05	0.00795
	10.6055	-0.12694	0.16275				10.6055	-0.13449	0.17102				10.6055	0.04871	-0.09708							7.32871	0.0107922							1.2e-05	0.00771
	10.6348	-0.08537	0.16755				10.6348	-0.11956	0.25842				10.6348	-0.0905	-0.02886							7.37395	0.0108084							1.3e-05	0.00751
	10.6641	-0.0356	0.23366				10.6641	-0.08486	0.07615				10.6641	-0.08387	0.05905							7.41919	0.0108245							1.4e-05	0.00733
	10.6934	-0.00863	0.14274				10.6934	-0.01883	-0.04629				10.6934	-0.08822	0.06257							7.46442	0.0108407							1.5e-05	0.00717
	10.7227	0.06114	0.0945				10.7227	-0.05736	-0.05277				10.7227	-0.17443	0.14774							7.50966	0.0108568							1.6e-05	0.00703
	10.752	0.05168	0.04952				10.752	-0.12087	0.01594				10.752	-0.12053	0.1666							7.5549	0.0108739							1.7e-05	0.00691
	10.7812	0.11269	0.08499				10.7812	-0.23869	-0.00312				10.7812	-0.0972	0.22096							7.60014	0.0108901							1.8e-05	0.0068
	10.8105	0.08698	0.08394				10.8105	-0.16304	-0.07797				10.8105	-0.09849	0.21673							7.64538	0.0109062							1.9e-05	0.0067
	10.8398	0.13383	0.18086				10.8398	-0.22631	-0.09414				10.8398	-0.05139	0.10897							7.69062	0.0109234							2e-05	0.00661
	10.8691	0.10455	0.18841				10.8691	-0.17459	-0.04653				10.8691	0.06536	-0.02427							7.73586	0.0109405							2.1e-05	0.00653
	10.8984	0.01718	0.16151				10.8984	-0.12041	-0.02876				10.8984	0.09607	-0.06207							7.7811	0.0109577							2.2e-05	0.00645
	10.9277	-0.07785	0.13568				10.9277	-0.0777	0.05095				10.9277	0.13188	-0.10087							7.82634	0.0109738							2.3e-05	0.00639
	10.957	-0.05505	0.08938				10.957	-0.03255	0.14097				10.957	0.1423	-0.01966							7.87157	0.0109909							2.4e-05	0.00632
	10.9863	-0.07357	0.13004				10.9863	0.01868	0.18712				10.9863	0.20341	0.06752							7.91681	0.0110091							2.5e-05	0.00626
	11.0156	-0.06294	0.16408				11.0156	0.05541	0.12427				11.0156	0.23033	0.12404							7.96205	0.0110262							2.6e-05	0.00621
	11.0449	-0.04672	0.15274				11.0449	0.077	0.22949				11.0449	0.20613	0.16939							8.00729	0.0110434							2.7e-05	0.00616
	11.0742	-0.14213	0.2208				11.0742	0.11205	0.25151				11.0742	0.27352	0.16832							8.05253	0.0110605							2.8e-05	0.00611
	11.1035	-0.17382	0.28615				11.1035	0.21725	0.24243				11.1035	0.32254	0.16209							8.09777	0.0110787							2.9e-05	0.00607
	11.1328	-0.10463	0.29763				11.1328	0.27156	0.09222				11.1328	0.36881	0.17126							8.14301	0.0110958							3e-05	0.00603
	11.1621	-0.08333	0.3149				11.1621	0.30475	0.03643				11.1621	0.44834	0.10302							8.18825	0.0111139							3.1e-05	0.00599
	11.1914	-0.06258	0.38642				11.1914	0.35435	0.01074				11.1914	0.42861	0.15813							8.23349	0.0111311							3.2e-05	0.00595
	11.2207	0.02201	0.37882				11.2207	0.35665	0.02342				11.2207	0.24495	0.24626							8.27872	0.0111492							3.3e-05	0.00592
	11.25	0.0593	0.37423				11.25	0.2927	0.05546				11.25	-0.11471	0.23844							8.32396	0.0111674							3.4e-05	0.00589
	11.2793	0.14609	0.37472				11.2793	0.38435	0.14233				11.2793	-0.00237	0.21868							8.3692	0.0111855							3.5e-05	0.00586
	11.3086	0.15015	0.41562				11.3086	0.40943	0.11074				11.3086	0.03375	0.24997							8.41444	0.0112037							3.6e-05	0.00583
	11.3379	0.17464	0.3972				11.3379	0.48171	0.05386				11.3379	-0.01803	0.23871							8.45968	0.0112218							3.7e-05	0.0058
	11.3672	0.18651	0.42262				11.3672	0.48996	-0.03723				11.3672	0.05388	0.15946							8.50492	0.01124							3.8e-05	0.00578
	11.3965	0.16294	0.44918				11.3965	0.50853	0.06063				11.3965	0.03691	0.00593							8.55016	0.0112581							3.9e-05	0.00575
	11.4258	0.18202	0.5575				11.4258	0.58193	-0.25915				11.4258	0.11003	0.0019							8.5954	0.0112772							4e-05	0.00573
	11.4551	0.21703	0.5879				11.4551	0.55041	-0.22842				11.4551	0.17597	0.02368							8.64064	0.0112954							4.1e-05	0.00571
	11.4844	0.22745	0.55503				11.4844	0.36134	-0.16641				11.4844	0.23103	0.09054							8.68588	0.0113135							4.2e-05	0.00569
	11.5137	0.2398	0.3704				11.5137	0.05833	-0.22092				11.5137	0.30229	0.1322							8.73111	0.0113327							4.3e-05	0.00567
	11.543	0.32007	0.30526				11.543	0.03735	-0.15381				11.543	0.25636	0.11919							8.77635	0.0113508							4.4e-05	0.00565
	11.5723	0.31247	0.28227				11.5723	0.04777	-0.45039				11.5723	0.34349	0.14388							8.82159	0.01137							4.5e-05	0.00563
	11.6016	0.32645	0.31735				11.6016	0.07561	-0.56272				11.6016	0.37282	0.15538							8.86683	0.0113891							4.6e-05	0.00561
	11.6309	0.34138	0.24284				11.6309	0.03551	-0.53505				11.6309	0.26755	0.07566							8.91207	0.0114082							4.7e-05	0.00559
	11.6602	0.3029	0.24748				11.6602	0.11584	-0.51781				11.6602	0.12708	0.06456							8.95731	0.0114264							4.8e-05	0.00558
	11.6895	0.33784	0.24262				11.6895	0.18625	-0.40521				11.6895	0.12171	0.09226							9.00255	0.0114455							4.9e-05	0.00556
	11.7188	0.1971	0.24675				11.7188	0.16542	-0.41184				11.7188	0.07515	0.0498							9.04779	0.0114647							5e-05	0.00555
	11.748	0.23466	-0.3854				11.748	0.1392	-0.33267				11.748	0.04623	-0.28934							9.09303	0.0114838							5.1e-05	0.00553
	11.7773	0.29334	-0.40832				11.7773	0.12271	-0.32223				11.7773	-0.02638	-0.40592							9.13826	0.011503							5.2e-05	0.00552
	11.8066	0.31208	-0.31579				11.8066	0.01834	-0.251				11.8066	-0.0401	-0.42624							9.1835	0.0115231							5.3e-05	0.00551
	11.8359	0.3443	-0.26979				11.8359	0.05228	-0.17032				11.8359	0.00792	-0.36564							9.22874	0.0115422							5.4e-05	0.00549
	11.8652	0.35066	-0.26301				11.8652	-0.09409	-0.20538				11.8652	0.06454	-0.30393							9.27398	0.0115614							5.5e-05	0.00548
	11.8945	0.39076	-0.27399				11.8945	-0.47154	-0.13522				11.8945	0.08748	-0.24396							9.31922	0.0115815							5.6e-05	0.00547
	11.9238	0.49327	-0.33395				11.9238	-0.48455	-0.15668				11.9238	0.14434	-0.2016							9.36446	0.0116007							5.7e-05	0.00546
	11.9531	0.49868	-0.41283				11.9531	-0.4131	-0.0778				11.9531	0.15162	-0.15025							9.4097	0.0116198							5.8e-05	0.00545
	11.9824	0.49812	-0.36959				11.9824	-0.44087	-0.11793				11.9824	0.12994	-0.15336							9.45494	0.01164							5.9e-05	0.00544
	12.0117	0.44738	-0.29661				12.0117	-0.4366	-0.06578				12.0117	0.12744	-0.06933							9.50018	0.0116601							6e-05	0.00543
	12.041	0.41036	-0.28496				12.041	-0.36552	-0.05724				12.041	-0.14459	-0.04204							9.54542	0.0116792							6.1e-05	0.00541
	12.0703	0.4013	-0.29076				12.0703	-0.42711	-0.14102				12.0703	-0.20412	0.00574							9.59065	0.0116994							6.2e-05	0.00541
	12.0996	0.35328	-0.21749				12.0996	-0.48479	-0.07622				12.0996	-0.15319	-0.10529							9.63589	0.0117195							6.3e-05	0.0054
	12.1289	0.39618	-0.14128				12.1289	-0.40941	-0.06243				12.1289	-0.17285	-0.0955							9.68113	0.0117397							6.4e-05	0.00539
	12.1582	0.34121	-0.14427				12.1582	-0.41856	-0.08435				12.1582	-0.15406	-0.05314							9.72637	0.0117598							6.5e-05	0.00538
	12.1875	0.20701	-0.30768				12.1875	-0.34714	-0.01822				12.1875	-0.18514	0.01693							9.77161	0.01178							6.6e-05	0.00537
	12.2168	0.21337	-0.42072				12.2168	-0.30989	0.02533				12.2168	-0.36392	0.00972							9.81685	0.0118001							6.7e-05	0.00536
	12.2461	0.27268	-0.44095				12.2461	-0.23352	-0.051				12.2461	-0.34139	-0.01223							9.86209	0.0118203							6.8e-05	0.00535
	12.2754	0.31601	-0.41334				12.2754	-0.20773	-0.07867				12.2754	-0.2646	0.00591							9.90733	0.0118404							6.9e-05	0.00534
	12.3047	0.34923	-0.38749				12.3047	-0.17195	-0.00545				12.3047	-0.22065	-0.04277							9.95257	0.0118605							7e-05	0.00534
	12.334	0.37219	-0.29708				12.334	-0.25391	0.03852				12.334	-0.13114	-0.01157							9.9978	0.0118807							7.1e-05	0.00533
	12.3633	0.31011	-0.2426				12.3633	-0.29324	0.06588				12.3633	-0.14379	-0.01281							10.043	0.0119008							7.2e-05	0.00532
	12.3926	0.31434	-0.18695				12.3926	-0.30103	0.09229				12.3926	-0.06008	0.03278							10.0883	0.011922							7.3e-05	0.00532
	12.4219	0.23408	-0.17316				12.4219	-0.29314	0.10683				12.4219	-0.11454	0.0777							10.1335	0.0119421							7.4e-05	0.00531
	12.4512	0.3247	-0.1104				12.4512	-0.22886	0.14602				12.4512	-0.03355	0.10127							10.1788	0.0119633							7.5e-05	0.0053
	12.4805	0.30851	-0.11696				12.4805	-0.1987	0.20341				12.4805	-0.18081	0.08527							10.224	0.0119834							7.6e-05	0.0053
	12.5098	0.36998	-0.06653				12.5098	-0.18979	0.22881				12.5098	-0.3317	0.13159							10.2692	0.0120045							7.7e-05	0.00529
	12.5391	0.2978	-0.08411				12.5391	-0.15809	0.27391				12.5391	-0.29186	0.17961							10.3145	0.0120247							7.8e-05	0.00528
	12.5684	0.31099	-0.09615				12.5684	-0.15828	0.2626				12.5684	-0.23712	0.18631							10.3597	0.0120458							7.9e-05	0.00528
	12.5977	0.05335	-0.13381				12.5977	-0.10079	0.28268				12.5977	-0.19516	0.25764							10.405	0.012066							8e-05	0.00527
	12.627	-0.12257	-0.06923				12.627	-0.08533	0.20171				12.627	-0.13857	0.23863							10.4502	0.0120871							8.1e-05	0.00527
	12.6562	-0.15512	-0.04184				12.6562	-0.0467	0.01885				12.6562	-0.12031	0.24626							10.4954	0.0121083							8.2e-05	0.00526
	12.6855	-0.18671	-0.02101				12.6855	-0.02354	-0.06908				12.6855	-0.09179	0.24327							10.5407	0.0121294							8.3e-05	0.00525
	12.7148	-0.1962	0.046				12.7148	0.02604	-0.00261				12.7148	-0.09307	0.21931							10.5859	0.0121505							8.4e-05	0.00525
	12.7441	-0.224	-0.11181				12.7441	0.04913	-0.03267				12.7441	-0.02483	0.2111							10.6311	0.0121717							8.5e-05	0.00524
	12.7734	-0.2241	-0.32856				12.7734	0.0451	-0.02915				12.7734	0.01066	0.24745							10.6764	0.0121918							8.6e-05	0.00524
	12.8027	-0.19018	-0.32325				12.8027	0.08518	-0.02407				12.8027	0.07539	0.24308							10.7216	0.012213							8.7e-05	0.00523
	12.832	-0.11472	-0.26578				12.832	0.16109	0.07976				12.832	0.10756	0.15907							10.7669	0.0122351							8.8e-05	0.00523
	12.8613	-0.03128	-0.21502				12.8613	0.15335	0.06763				12.8613	0.11168	0.12028							10.8121	0.0122563							8.9e-05	0.00522
	12.8906	-0.02652	-0.22094				12.8906	0.09452	0.11031				12.8906	0.09874	0.11404							10.8573	0.0122774							9e-05	0.00522
	12.9199	-0.000351342	-0.19705				12.9199	0.03264	0.14553				12.9199	0.17197	0.13378							10.9026	0.0122985							9.1e-05	0.00521
	12.9492	0.05505	-0.16466				12.9492	0.0903	0.22045				12.9492	0.2169	0.10154							10.9478	0.0123197							9.2e-05	0.00521
	12.9785	0.06945	-0.188				12.9785	0.10725	-0.04969				12.9785	0.22074	0.12239							10.9931	0.0123408							9.3e-05	0.00521
	13.0078	-0.00343	-0.17404				13.0078	0.08785	-0.01798				13.0078	0.2162	0.15871							11.0383	0.012363							9.4e-05	0.0052
	13.0371	-0.02002	-0.12198				13.0371	0.04798	-0.03432				13.0371	0.25128	0.23987							11.0835	0.0123841							9.5e-05	0.0052
	13.0664	-0.07042	-0.03349				13.0664	0.04065	-0.0576				13.0664	0.25303	0.24026							11.1288	0.0124053							9.6e-05	0.00519
	13.0957	-0.01176	0.01266				13.0957	0.12451	-0.07945				13.0957	0.06342	0.25109							11.174	0.0124274							9.7e-05	0.00519
	13.125	0.03699	0.0509				13.125	0.1542	-0.11633				13.125	-0.05481	0.27454							11.2193	0.0124486							9.8e-05	0.00519
	13.1543	0.05046	0.09448				13.1543	0.15573	-0.19424				13.1543	-0.02515	0.09486							11.2645	0.0124707							9.9e-05	0.00518
	13.1836	0.06974	0.16911				13.1836	0.25073	-0.17676				13.1836	0.03569	-0.09953							11.3097	0.0124918							0.0001	0.00518
	13.2129	0.08953	0.20883				13.2129	0.07442	-0.19834				13.2129	0.03487	-0.05462							11.355	0.012514							0.00011	0.00514
	13.2422	-0.21074	0.234				13.2422	-0.02735	-0.15872				13.2422	0.07182	-0.09735							11.4002	0.0125361							0.00012	0.00512
	13.2715	-0.14796	0.26093				13.2715	0.05551	-0.09868				13.2715	0.08478	-0.05537							11.4455	0.0125573							0.00013	0.00509
	13.3008	-0.04692	0.2636				13.3008	0.10625	-0.06454				13.3008	0.10882	-0.02005							11.4907	0.0125794							0.00014	0.00507
	13.3301	-0.03274	0.19601				13.3301	0.06741	0.02613				13.3301	0.11926	-0.0593							11.5359	0.0126016							0.00015	0.00505
	13.3594	-0.05689	0.10288				13.3594	0.03007	0.07634				13.3594	0.21224	-0.0803							11.5812	0.0126227							0.00016	0.00504
	13.3887	-0.06583	0.0381				13.3887	0.01662	0.0811				13.3887	0.18704	-0.00745							11.6264	0.0126448							0.00017	0.00502
	13.418	-0.13653	0.04366				13.418	-0.13677	0.07624				13.418	0.16252	0.00848							11.6716	0.012667							0.00018	0.00501
	13.4473	-0.20829	0.01215				13.4473	-0.07307	0.17367				13.4473	0.19603	0.05334							11.7169	0.0126891							0.00019	0.005
	13.4766	-0.17085	-0.23308				13.4766	-0.0199	0.26214				13.4766	0.23506	0.08544							11.7621	0.0127113							0.0002	0.00499
	13.5059	-0.09338	-0.24342				13.5059	-0.05809	0.22043				13.5059	0.30717	0.12283							11.8074	0.0127334							0.00021	0.00498
	13.5352	-0.04801	-0.17471				13.5352	-0.05959	0.00819				13.5352	0.31829	0.16602							11.8526	0.0127556							0.00022	0.00497
	13.5645	-0.01006	-0.15277				13.5645	-0.000935439	-0.13616				13.5645	0.36612	0.19003							11.8978	0.0127777							0.00023	0.00497
	13.5938	0.04745	-0.11985				13.5938	-0.05794	-0.19181				13.5938	-0.06134	0.20999							11.9431	0.0127998							0.00024	0.00496
	13.623	0.10334	-0.0878				13.623	-0.09693	-0.16265				13.623	-0.08637	0.18335							11.9883	0.012822							0.00025	0.00495
	13.6523	0.1643	0.000886703				13.6523	-0.11062	-0.18741				13.6523	0.00889	0.19413							12.0336	0.0128441							0.00026	0.00495
	13.6816	0.20929	-0.02312				13.6816	-0.10021	-0.28132				13.6816	-0.02728	0.14735							12.0788	0.0128663							0.00027	0.00494
	13.7109	0.29885	-0.1961				13.7109	-0.05539	-0.26005				13.7109	-0.01223	0.07969							12.124	0.0128884							0.00028	0.00494
	13.7402	0.25724	-0.25231				13.7402	-0.01737	-0.1687				13.7402	-0.01471	0.11591							12.1693	0.0129116							0.00029	0.00493
	13.7695	0.31951	-0.26435				13.7695	-0.06879	-0.08608				13.7695	-0.01048	0.06361							12.2145	0.0129337							0.0003	0.00493
	13.7988	0.31822	-0.27112				13.7988	-0.01834	-0.04058				13.7988	-0.02078	0.10933							12.2598	0.0129559							0.00031	0.00492
	13.8281	0.31393	-0.24391				13.8281	-0.06845	-0.02075				13.8281	-0.04675	0.03856							12.305	0.012978							0.00032	0.00492
	13.8574	0.36505	-0.17588				13.8574	-0.13296	0.00377				13.8574	-0.07926	0.02858							12.3502	0.0130011							0.00033	0.00492
	13.8867	0.26641	-0.07297				13.8867	-0.10509	0.08909				13.8867	0.01372	0.07357							12.3955	0.0130233							0.00034	0.00491
	13.916	0.37059	-0.01924				13.916	-0.09666	0.05549				13.916	0.03103	0.09318							12.4407	0.0130464							0.00035	0.00491
	13.9453	0.10106	0.02099				13.9453	-0.01851	-0.27928				13.9453	0.00525	0.14543							12.4859	0.0130686							0.00036	0.00491
	13.9746	-0.21385	0.024				13.9746	-0.06804	-0.32555				13.9746	0.07078	0.16386							12.5312	0.0130917							0.00037	0.0049
	14.0039	-0.14449	0.05328				14.0039	0.000885097	-0.30572				14.0039	0.02785	0.15873							12.5764	0.0131139							0.00038	0.0049
	14.0332	-0.06568	0.06187				14.0332	0.06335	-0.30397				14.0332	-0.05889	-0.00662							12.6217	0.013137							0.00039	0.0049
	14.0625	-0.04607	-0.00149				14.0625	0.08651	-0.32055				14.0625	-0.0418	-0.03886							12.6669	0.0131591							0.0004	0.0049
	14.0918	0.0063	-0.04573				14.0918	0.08081	-0.32859				14.0918	-0.03733	-0.00954							12.7121	0.0131823							0.00041	0.00489
	14.1211	0.05054	-0.1138				14.1211	0.06231	-0.30288				14.1211	-0.00881	0.09377							12.7574	0.0132044							0.00042	0.00489
	14.1504	0.08906	-0.1759				14.1504	-0.06299	-0.26474				14.1504	0.02919	-0.00361							12.8026	0.0132276							0.00043	0.00489
	14.1797	0.04791	-0.3114				14.1797	-0.09392	-0.20968				14.1797	0.08687	-0.05479							12.8479	0.0132507							0.00044	0.00489
	14.209	-0.0518	-0.34109				14.209	-0.23934	-0.15316				14.209	0.12768	-0.25833							12.8931	0.0132729							0.00045	0.00488
	14.2383	-0.08525	-0.288				14.2383	-0.28627	-0.06937				14.2383	0.10928	-0.30728							12.9383	0.013296							0.00046	0.00488
	14.2676	-0.06704	-0.2961				14.2676	-0.31987	-0.09676				14.2676	0.08847	-0.25697							12.9836	0.0133191							0.00047	0.00488
	14.2969	-0.12859	-0.25051				14.2969	-0.36304	0.01453				14.2969	-0.000576356	-0.24843							13.0288	0.0133423							0.00048	0.00488
	14.3262	-0.06879	-0.21907				14.3262	-0.29047	0.03713				14.3262	0.08466	-0.21903							13.0741	0.0133644							0.00049	0.00488
	14.3555	-0.07386	-0.15034				14.3555	-0.28936	0.02383				14.3555	0.07668	-0.19555							13.1193	0.0133876							0.0005	0.00488
	14.3848	-0.05204	-0.02378				14.3848	-0.28474	0.12856				14.3848	0.02839	-0.15544							13.1645	0.0134107							0.00051	0.00487
	14.4141	-0.16964	0.0297				14.4141	-0.16782	0.03077				14.4141	-0.03755	-0.05676							13.2098	0.0134339							0.00052	0.00487
	14.4434	-0.10853	-0.00208				14.4434	-0.18491	-0.19669				14.4434	-0.13911	-0.04906							13.255	0.013457							0.00053	0.00487
	14.4727	-0.04704	0.0871				14.4727	-0.15765	-0.14981				14.4727	-0.33141	-0.000648973							13.3002	0.0134801							0.00054	0.00487
	14.502	-0.07314	0.06925				14.502	-0.07994	-0.19489				14.502	-0.32075	-0.02617							13.3455	0.0135033							0.00055	0.00487
	14.5312	-0.02978	0.0835				14.5312	-0.0583	-0.1341				14.5312	-0.27812	0.01185							13.3907	0.0135264							0.00056	0.00487
	14.5605	0.00703	0.05575				14.5605	-0.07821	-0.0869				14.5605	-0.28222	0.05827							13.436	0.0135496							0.00057	0.00487
	14.5898	0.02512	0.05151				14.5898	-0.10766	-0.05267				14.5898	-0.30626	0.0026							13.4812	0.0135727							0.00058	0.00487
	14.6191	0.06702	0.03213				14.6191	-0.15894	-0.10676				14.6191	-0.2378	0.06325							13.5264	0.0135959							0.00059	0.00486
	14.6484	0.00538	0.06165				14.6484	-0.12167	-0.14031				14.6484	-0.22434	-0.08518							13.5717	0.013619							0.0006	0.00486
	14.6777	-0.20773	0.11492				14.6777	-0.16738	-0.09902				14.6777	-0.24389	-0.13821							13.6169	0.0136422							0.00061	0.00486
	14.707	-0.26343	0.01514				14.707	-0.30715	-0.08841				14.707	-0.23612	-0.15178							13.6622	0.0136653							0.00062	0.00486
	14.7363	-0.28261	-0.0179				14.7363	-0.27008	-0.07127				14.7363	-0.17661	-0.09759							13.7074	0.0136894							0.00063	0.00486
	14.7656	-0.1963	-0.06593				14.7656	-0.34687	-0.01914				14.7656	-0.12692	-0.02811							13.7526	0.0137126							0.00064	0.00486
	14.7949	-0.17348	-0.09741				14.7949	-0.25964	0.05073				14.7949	-0.17212	-0.02245							13.7979	0.0137357							0.00065	0.00486
	14.8242	-0.08287	-0.08183				14.8242	-0.19693	0.09304				14.8242	-0.09951	-0.02439							13.8431	0.0137589							0.00066	0.00486
	14.8535	-0.01888	-0.09746				14.8535	-0.21121	0.15947				14.8535	-0.13498	-0.01119							13.8884	0.013783							0.00067	0.00486
	14.8828	0.03801	-0.00229				14.8828	-0.15794	0.15459				14.8828	-0.25848	0.01137							13.9336	0.0138062							0.00068	0.00486
	14.9121	0.05432	0.02531				14.9121	-0.11315	0.19625				14.9121	-0.33826	0.04373							13.9788	0.0138293							0.00069	0.00486
	14.9414	-0.01603	0.09042				14.9414	-0.05401	0.24167				14.9414	-0.3318	0.10586							14.0241	0.0138524							0.0007	0.00485
	14.9707	-0.07226	0.0919				14.9707	-0.08552	0.19783				14.9707	-0.26503	0.10047							14.0693	0.0138766							0.00071	0.00485
	15	-0.06051	0.16658				15	-0.03628	0.02162				15	-0.242	0.18539							14.1145	0.0138997							0.00072	0.00485
	15.0293	-0.02346	0.16182				15.0293	0.04738	-0.02143				15.0293	-0.21662	0.1951							14.1598	0.0139239							0.00073	0.00485
	15.0586	0.07285	0.04682				15.0586	0.08984	0.02558				15.0586	-0.16062	0.09479							14.205	0.013947							0.00074	0.00485
	15.0879	0.10132	0.0838				15.0879	0.07646	0.02482				15.0879	-0.14318	-0.06892							14.2503	0.0139702							0.00075	0.00485
	15.1172	0.14349	0.06593				15.1172	0.06716	0.04534				15.1172	-0.01934	-0.1761							14.2955	0.0139943							0.00076	0.00485
	15.1465	0.18778	0.05862				15.1465	0.06022	0.05335				15.1465	-0.057	-0.12932							14.3407	0.0140174							0.00077	0.00485
	15.1758	0.2038	0.05687				15.1758	-0.00615	0.0273				15.1758	-0.00924	-0.05022							14.386	0.0140416							0.00078	0.00485
	15.2051	0.16192	0.00356				15.2051	-0.05233	0.03699				15.2051	0.02042	-0.08111							14.4312	0.0140647							0.00079	0.00485
	15.2344	-0.04211	-0.12973				15.2344	-0.1392	0.03869				15.2344	0.01754	0.00566							14.4765	0.0140889							0.0008	0.00485
	15.2637	-0.08979	-0.12723				15.2637	-0.14653	0.05218				15.2637	0.06548	0.05434							14.5217	0.014113							0.00081	0.00485
	15.293	-0.11358	-0.1626				15.293	-0.17566	0.09673				15.293	0.11448	0.05747							14.5669	0.0141362							0.00082	0.00485
	15.3223	-0.02298	-0.08549				15.3223	-0.13667	0.09346				15.3223	0.00413	0.10544							14.6122	0.0141603							0.00083	0.00485
	15.3516	0.02155	-0.11074				15.3516	-0.09292	0.12359				15.3516	-0.16032	0.01435							14.6574	0.0141834							0.00084	0.00485
	15.3809	0.05066	-0.03929				15.3809	-0.11944	0.19268				15.3809	-0.16979	0.11069							14.7027	0.0142076							0.00085	0.00484
	15.4102	0.0719	0.02941				15.4102	-0.06039	0.27535				15.4102	-0.29628	0.02708							14.7479	0.0142317							0.00086	0.00484
	15.4395	0.02723	0.04862				15.4395	-0.00785	0.3087				15.4395	-0.27882	0.03577							14.7931	0.0142549							0.00087	0.00484
	15.4688	-0.02016	0.0776				15.4688	0.04985	0.16063				15.4688	-0.21563	0.03611							14.8384	0.014279							0.00088	0.00484
	15.498	-0.04102	0.17904				15.498	0.03517	0.05483				15.498	-0.20924	-0.00541							14.8836	0.0143032							0.00089	0.00484
	15.5273	0.023	0.19843				15.5273	0.13944	0.01096				15.5273	-0.1778	0.06157							14.9288	0.0143273							0.0009	0.00484
	15.5566	0.10009	0.14617				15.5566	0.16126	-0.01371				15.5566	-0.08616	0.10804							14.9741	0.0143505							0.00091	0.00484
	15.5859	0.10504	0.1695				15.5859	0.18426	0.01169				15.5859	-0.0334	0.04618							15.0193	0.0143746							0.00092	0.00484
	15.6152	0.19001	0.11341				15.6152	0.2222	0.0224				15.6152	-0.02765	-0.11733							15.0646	0.0143987							0.00093	0.00484
	15.6445	0.28127	0.14932				15.6445	0.24675	0.02963				15.6445	0.02931	-0.23088							15.1098	0.0144229							0.00094	0.00484
	15.6738	0.28819	0.12286				15.6738	0.18193	-0.05245				15.6738	0.13247	-0.19956							15.155	0.014447							0.00095	0.00484
	15.7031	0.28198	0.01912				15.7031	-0.00754	-0.03466				15.7031	0.19838	-0.17149							15.2003	0.0144712							0.00096	0.00484
	15.7324	0.0054	0.0585				15.7324	-0.07928	0.00326				15.7324	0.15966	-0.0366							15.2455	0.0144943							0.00097	0.00484
	15.7617	-0.12946	-0.0676				15.7617	-0.14063	0.06702				15.7617	0.21669	-0.01713							15.2908	0.0145185							0.00098	0.00484
	15.791	-0.05066	-0.09227				15.791	-0.13973	0.06323				15.791	0.09484	0.03421							15.336	0.0145426							0.00099	0.00484
	15.8203	0.0064	-0.03798				15.8203	-0.07974	0.16797				15.8203	-0.03508	0.04079							15.3812	0.0145667							0.001	0.00484
	15.8496	0.02927	-0.00137				15.8496	-0.02827	0.19678				15.8496	-0.05642	-0.05134							15.4265	0.0145909							0.0011	0.00483
	15.8789	0.08688	0.065				15.8789	-0.01727	0.19402				15.8789	-0.08433	-0.10415							15.4717	0.014615							0.0012	0.00483
	15.9082	0.04655	0.09093				15.9082	-0.02184	0.18464				15.9082	-0.15797	-0.0728							15.517	0.0146392							0.0013	0.00483
	15.9375	0.01829	0.14255				15.9375	-0.00892	0.08462				15.9375	-0.15727	-0.11879							15.5622	0.0146633							0.0014	0.00483
	15.9668	-0.00259	0.22456				15.9668	0.01888	-0.16821				15.9668	-0.15489	0.00926							15.6074	0.0146875							0.0015	0.00483
	15.9961	0.01783	0.17472				15.9961	0.03696	-0.11679				15.9961	-0.12881	0.03676							15.6527	0.0147116							0.0016	0.00482
	16.0254	0.09567	0.21664				16.0254	0.05027	-0.07532				16.0254	-0.05435	0.02135							15.6979	0.0147357							0.0017	0.00482
	16.0547	0.09989	0.11021				16.0547	0.11106	-0.01283				16.0547	-0.12549	-0.02019							15.7431	0.0147599							0.0018	0.00482
	16.084	0.15838	0.04551				16.084	0.17051	-0.0409				16.084	-0.0224	-0.16108							15.7884	0.014784							0.0019	0.00482
	16.1133	0.20926	0.07418				16.1133	0.17207	-0.10837				16.1133	-0.01116	-0.21352							15.8336	0.0148092							0.002	0.00482
	16.1426	0.29336	0.02385				16.1426	0.12902	-0.03932				16.1426	-0.0139	-0.13707							15.8789	0.0148333							0.0021	0.00482
	16.1719	0.23825	0.05745				16.1719	0.05522	-0.02902				16.1719	0.0642	-0.09538							15.9241	0.0148575							0.0022	0.00482
	16.2012	0.10077	0.0013				16.2012	-0.0684	-0.04199				16.2012	-0.01303	-0.06846							15.9693	0.0148816							0.0023	0.00482
	16.2305	-0.03184	-0.16763				16.2305	-0.22509	0.01023				16.2305	-0.07797	-0.06178							16.0146	0.0149057							0.0024	0.00482
	16.2598	-0.13123	-0.20256				16.2598	-0.24954	0.03249				16.2598	-0.0831	-0.01213							16.0598	0.0149299							0.0025	0.00482
	16.2891	-0.00955	-0.18428				16.2891	-0.22905	0.0902				16.2891	-0.10548	-0.01252							16.1051	0.014955							0.0026	0.00481
	16.3184	0.08834	-0.16105				16.3184	-0.1274	0.14056				16.3184	-0.17759	-0.0014							16.1503	0.0149792							0.0027	0.00481
	16.3477	0.06008	-0.05942				16.3477	-0.16724	0.17447				16.3477	-0.25023	-0.02413							16.1955	0.0150033							0.0028	0.00481
	16.377	0.07112	0.00115				16.377	-0.15906	0.15988				16.377	-0.27628	-0.04855							16.2408	0.0150275							0.0029	0.00481
	16.4062	-0.00695	0.03405				16.4062	-0.13643	0.17981				16.4062	-0.30517	0.04813							16.286	0.0150516							0.003	0.00481
	16.4355	-0.0231	0.04604				16.4355	-0.09166	-0.09105				16.4355	-0.25508	0.06043							16.3313	0.0150768							0.0031	0.00481
	16.4648	-0.000642699	0.11261				16.4648	0.01429	-0.1181				16.4648	-0.26637	0.06594							16.3765	0.0151009							0.0032	0.00481
	16.4941	0.0048	0.16275				16.4941	0.01934	-0.11298				16.4941	-0.22036	0.08007							16.4217	0.015125							0.0033	0.00481
	16.5234	0.08482	0.06034				16.5234	0.11135	-0.01963				16.5234	-0.11794	0.15759							16.467	0.0151502							0.0034	0.00481
	16.5527	0.19152	-0.01048				16.5527	0.12135	-0.04095				16.5527	-0.12204	0.14288							16.5122	0.0151743							0.0035	0.00481
	16.582	0.21431	0.00438				16.582	0.19882	0.05354				16.582	-0.08769	0.04708							16.5574	0.0151985							0.0036	0.00481
	16.6113	0.21193	0.0115				16.6113	0.09409	0.09008				16.6113	0.00046745	-0.09837							16.6027	0.0152236							0.0037	0.00481
	16.6406	0.16588	0.00613				16.6406	0.08608	0.12419				16.6406	0.03684	-0.06265							16.6479	0.0152478							0.0038	0.00481
	16.6699	-0.02203	0.01422				16.6699	0.12366	0.0938				16.6699	0.01506	-0.04564							16.6932	0.0152729							0.0039	0.00481
	16.6992	-0.1078	-0.04607				16.6992	0.02485	0.04417				16.6992	-0.06423	-0.00665							16.7384	0.015297							0.004	0.00481
	16.7285	-0.11669	-0.17263				16.7285	-0.03988	0.07437				16.7285	-0.10757	0.04203							16.7836	0.0153212							0.0041	0.00481
	16.7578	-0.0669	-0.19666				16.7578	-0.16848	0.04272				16.7578	-0.05705	0.08903							16.8289	0.0153463							0.0042	0.00481
	16.7871	-0.02817	-0.16653				16.7871	-0.21368	0.10438				16.7871	-0.0862	0.09673							16.8741	0.0153705							0.0043	0.00481
	16.8164	-0.03019	-0.1406				16.8164	-0.18151	0.16949				16.8164	-0.12544	0.02016							16.9194	0.0153956							0.0044	0.00481
	16.8457	0.03798	-0.07765				16.8457	-0.05709	0.22354				16.8457	-0.12476	-0.02886							16.9646	0.0154198							0.0045	0.00481
	16.875	0.07583	0.01873				16.875	-0.00892	0.19139				16.875	-0.15904	0.02933							17.0098	0.0154449							0.0046	0.00481
	16.9043	0.0056	0.02264				16.9043	0.00268	0.15626				16.9043	-0.23015	0.01814							17.0551	0.015469							0.0047	0.00481
	16.9336	-0.00899	0.0921				16.9336	0.04417	-0.06554				16.9336	-0.20225	0.06541							17.1003	0.0154942							0.0048	0.00481
	16.9629	-0.02116	0.12262				16.9629	0.05597	-0.04837				16.9629	-0.19511	0.08935							17.1456	0.0155183							0.0049	0.00481
	16.9922	0.07933	0.07872				16.9922	0.09754	-0.0333				16.9922	-0.14316	0.10566							17.1908	0.0155435							0.005	0.00481
	17.0215	0.13471	0.02429				17.0215	0.15403	-0.03485				17.0215	-0.07613	0.16172							17.236	0.0155676							0.0051	0.00481
	17.0508	0.12446	0.0171				17.0508	0.19319	0.07064				17.0508	-0.02034	0.11406							17.2813	0.0155928							0.0052	0.00481
	17.0801	0.12992	0.09013				17.0801	0.27212	0.09613				17.0801	0.04762	-0.06156							17.3265	0.0156169							0.0053	0.00481
	17.1094	0.16891	0.09101				17.1094	0.22048	0.08887				17.1094	0.03708	-0.12529							17.3718	0.0156421							0.0054	0.00481
	17.1387	0.0861	0.13733				17.1387	0.14138	0.10373				17.1387	0.0709	-0.12366							17.417	0.0156672							0.0055	0.00481
	17.168	-0.14937	0.01725				17.168	0.0365	0.13589				17.168	0.04101	-0.07064							17.4622	0.0156913							0.0056	0.00481
	17.1973	-0.12512	0.0012				17.1973	-0.0499	0.11936				17.1973	0.0295	-0.03762							17.5075	0.0157165							0.0057	0.00481
	17.2266	-0.06442	-0.16202				17.2266	-0.06015	0.16979				17.2266	-0.00225	0.08158							17.5527	0.0157416							0.0058	0.00481
	17.2559	0.00844	-0.20402				17.2559	-0.04124	0.16753				17.2559	0.00603	0.10809							17.5979	0.0157658							0.0059	0.00481
	17.2852	0.02966	-0.15961				17.2852	-0.09295	0.13555				17.2852	-0.03522	0.1194							17.6432	0.0157909							0.006	0.00481
	17.3145	0.05702	-0.15653				17.3145	-0.08523	0.11441				17.3145	-0.07972	0.13259							17.6884	0.0158161							0.0061	0.00481
	17.3438	0.10011	-0.10161				17.3438	-0.08923	0.18753				17.3438	-0.19978	0.10384							17.7337	0.0158402							0.0062	0.00481
	17.373	0.01543	-0.04684				17.373	-0.09154	0.07583				17.373	-0.16642	-0.00181							17.7789	0.0158653							0.0063	0.00481
	17.4023	0.06986	0.1196				17.4023	-0.02245	-0.10363				17.4023	-0.16147	0.01511							17.8241	0.0158905							0.0064	0.00481
	17.4316	-0.0163	0.06226				17.4316	0.03381	-0.15044				17.4316	-0.15467	0.07777							17.8694	0.0159146							0.0065	0.00481
	17.4609	-0.01939	0.14405				17.4609	0.1391	-0.08996				17.4609	-0.05663	0.14184							17.9146	0.0159398							0.0066	0.00481
	17.4902	0.04318	0.17714				17.4902	0.10174	-0.018				17.4902	0.000540513	0.17119							17.9599	0.0159649							0.0067	0.00481
	17.5195	0.03871	0.21191				17.5195	0.18969	-0.00761				17.5195	0.04963	0.25888							18.0051	0.0159901							0.0068	0.00481
	17.5488	0.15898	0.12453				17.5488	0.18705	0.02007				17.5488	0.06507	0.20426							18.0503	0.0160142							0.0069	0.00481
	17.5781	0.17195	0.10846				17.5781	0.21074	0.0692				17.5781	0.10154	0.23164							18.0956	0.0160393							0.007	0.00481
	17.6074	0.15265	0.06615				17.6074	0.19875	0.05835				17.6074	0.17704	0.11224								--							0.0071	0.00481
	17.6367	-0.13199	-0.00831				17.6367	0.13087	0.01026				17.6367	0.21377	-0.0688								--							0.0072	0.00481
	17.666	-0.16529	0.04888				17.666	-0.05826	-0.000303942				17.666	0.19382	-0.06474								--							0.0073	0.00481
	17.6953	-0.10254	0.03997				17.6953	-0.06964	0.02638				17.6953	0.02426	-0.019								--							0.0074	0.00481
	17.7246	-0.07658	-0.06377				17.7246	-0.04964	0.02543				17.7246	0.01829	0.04553								--							0.0075	0.00481
	17.7539	-0.08074	-0.0801				17.7539	-0.07447	0.03274				17.7539	0.00192	0.10931								--							0.0076	0.00481
	17.7832	0.00773	-0.15092				17.7832	-0.09562	0.03356				17.7832	0.08228	0.13392								--							0.0077	0.0048
	17.8125	0.01934	-0.11135				17.8125	-0.0507	0.00538				17.8125	0.08979	0.13953								--							0.0078	0.0048
	17.8418	0.04949	-0.06843				17.8418	-0.04959	-0.16498				17.8418	0.000904709	0.181								--							0.0079	0.0048
	17.8711	0.05049	-0.08426				17.8711	-0.10193	-0.21048				17.8711	-0.07001	0.1236								--							0.008	0.0048
	17.9004	0.01458	-0.01392				17.9004	-0.01793	-0.13247				17.9004	-0.11051	0.07165								--							0.0081	0.0048
	17.9297	-0.03704	-0.01854				17.9297	0.00627	-0.12019				17.9297	-0.13503	0.10814								--							0.0082	0.0048
	17.959	-0.03713	0.02456				17.959	0.03864	-0.12019				17.959	-0.06164	0.14111								--							0.0083	0.0048
	17.9883	0.02041	0.11999				17.9883	0.13611	-0.09885				17.9883	-0.02308	0.23424								--							0.0084	0.0048
	18.0176	0.0551	0.15005				18.0176	0.17501	-0.02725				18.0176	0.00408	0.06675								--							0.0085	0.0048
	18.0469	0.10079	0.12856				18.0469	0.20807	-0.0366				18.0469	0.06063	-0.11323								--							0.0086	0.0048
	18.0762	0.12344	0.04544				18.0762	0.1928	0.01278				18.0762	0.11494	-0.16712								--							0.0087	0.0048
	18.1055	0.1039	0.00895				18.1055	0.08629	0.03742				18.1055	0.20489	-0.16149								--							0.0088	0.0048
	18.1348	-0.19453	0.08916				18.1348	-0.02291	0.0182				18.1348	0.19139	-0.15069								--							0.0089	0.0048
	18.1641	-0.25187	0.03468				18.1641	-0.15117	-0.03844				18.1641	0.25128	-0.0737								--							0.009	0.0048
	18.1934	-0.1794	0.03126				18.1934	-0.17683	-0.03478				18.1934	0.23492	0.02635								--							0.0091	0.0048
	18.2227	-0.12257	-0.02691				18.2227	-0.14774	-0.01288				18.2227	0.05342	0.01202								--							0.0092	0.0048
	18.252	-0.11171	-0.12184				18.252	-0.18314	0.06078				18.252	0.09389	0.05097								--							0.0093	0.0048
	18.2812	-0.00967	-0.14434				18.2812	-0.15626	0.10103				18.2812	-0.00485	0.17296								--							0.0094	0.0048
	18.3105	0.00909	-0.12842				18.3105	-0.07552	0.02737				18.3105	0.00149	0.11552								--							0.0095	0.0048
	18.3398	0.08032	-0.04653				18.3398	-0.03949	-0.09404				18.3398	-0.06899	0.10166								--							0.0096	0.0048
	18.3691	-0.03903	-0.00106				18.3691	-0.02325	-0.18996				18.3691	-0.14093	-0.02626								--							0.0097	0.0048
	18.3984	-0.05512	0.08579				18.3984	-0.00752	-0.14332				18.3984	-0.1434	0.00678								--							0.0098	0.0048
	18.4277	-0.03514	0.16717				18.4277	0.06328	-0.10543				18.4277	-0.08611	0.05271								--							0.0099	0.0048
	18.457	-0.00984	0.13235				18.457	0.05539	-0.02735				18.457	-0.06676	0.08806								--							0.01	0.0048
	18.4863	0.0591	0.10084				18.4863	0.08831	0.03575				18.4863	0.01076	0.14934								--							0.011	0.0048
	18.5156	0.12844	0.07875				18.5156	0.1364	0.0969				18.5156	0.03278	0.13208								--							0.012	0.0048
	18.5449	0.13432	0.0567				18.5449	0.14774	0.13194				18.5449	0.05937	0.12285								--							0.013	0.0048
	18.5742	0.19725	-0.02548				18.5742	0.00734	0.07073				18.5742	0.08175	0.01215								--							0.014	0.0048
	18.6035	0.08877	-0.034				18.6035	-0.09042	0.10509				18.6035	0.14371	-0.09931								--							0.015	0.0048
	18.6328	-0.22189	-0.01875				18.6328	-0.17474	0.13208				18.6328	0.03191	-0.09227								--							0.016	0.0048
	18.6621	-0.17498	-0.01149				18.6621	-0.20955	0.07605				18.6621	0.05043	-0.07606								--							0.017	0.0048
	18.6914	-0.1188	-0.1566				18.6914	-0.18469	0.05614				18.6914	0.02887	0.03455								--							0.018	0.0048
	18.7207	-0.10654	-0.21336				18.7207	-0.19907	0.07904				18.7207	-0.02791	0.03994								--							0.019	0.0048
	18.75	-0.0676	-0.19251				18.75	-0.22376	0.08578				18.75	-0.01859	0.05135								--							0.02	0.0048
	18.7793	0.000619625	-0.17692				18.7793	-0.14692	0.1081				18.7793	0.02217	0.07983								--							0.021	0.0048
	18.8086	0.10373	-0.10329				18.8086	-0.11074	0.01113				18.8086	-0.03097	0.1096								--							0.022	0.0048
	18.8379	0.13167	-0.0802				18.8379	-0.07236	-0.08736				18.8379	-0.04292	0.16602								--							0.023	0.0048
	18.8672	0.09113	-0.04684				18.8672	-0.000523128	-0.06411				18.8672	-0.04573	0.07291								--							0.024	0.0048
	18.8965	0.06751	-0.008				18.8965	0.07734	-0.01929				18.8965	-0.045	0.08112								--							0.025	0.0048
	18.9258	0.02118	0.0729				18.9258	0.0635	-0.06343				18.9258	-0.0593	0.01098								--							0.026	0.0048
	18.9551	0.04165	0.0912				18.9551	0.1366	-0.02096				18.9551	0.0061	0.00814								--							0.027	0.0048
	18.9844	0.05891	0.15039				18.9844	0.20314	0.01579				18.9844	0.08177	0.02861								--							0.028	0.0048
	19.0137	0.09285	0.0433				19.0137	0.22026	0.09222				19.0137	0.09127	0.02181								--							0.029	0.0048
	19.043	0.20171	0.00137				19.043	0.1938	0.07051				19.043	0.11943	0.00938								--							0.03	0.0048
	19.0723	-0.08149	-0.05587				19.0723	0.12099	0.09838				19.0723	0.19445	-0.17188								--							0.031	0.0048
	19.1016	-0.23505	-0.0215				19.1016	-0.13041	0.12492				19.1016	0.19413	-0.21449								--							0.032	0.0048
	19.1309	-0.23825	-0.04213				19.1309	-0.09756	0.07981				19.1309	0.27588	-0.1974								--							0.033	0.0048
	19.1602	-0.09263	-0.02584				19.1602	-0.12558	0.09261				19.1602	0.1212	-0.08569								--							0.034	0.0048
	19.1895	-0.13859	-0.06556				19.1895	-0.13781	0.07959				19.1895	0.02227	-0.10737								--							0.035	0.0048
	19.2188	-0.05024	-0.11919				19.2188	-0.06539	0.02931				19.2188	-0.04204	-0.06006								--							0.036	0.0048
	19.248	0.00276	-0.15986				19.248	-0.10938	0.03184				19.248	-0.10633	0.06194								--							0.037	0.0048
	19.2773	0.01715	-0.13155				19.2773	-0.03854	0.08095				19.2773	-0.20077	0.03183								--							0.038	0.0048
	19.3066	0.07115	-0.16136				19.3066	-0.02577	0.07782				19.3066	-0.26074	0.06119								--							0.039	0.0048
	19.3359	0.13514	-0.0525				19.3359	-0.00613	-0.04136				19.3359	-0.22471	0.01618								--							0.04	0.0048
	19.3652	0.06957	-0.000836714				19.3652	0.04468	-0.10157				19.3652	-0.12665	0.02343								--							0.041	0.0048
	19.3945	0.04194	0.09341				19.3945	0.06328	-0.14905				19.3945	-0.12694	-0.03389								--							0.042	0.0048
	19.4238	-0.07969	0.08943				19.4238	0.07231	-0.11006				19.4238	-0.0949	-0.00419								--							0.043	0.0048
	19.4531	0.04369	0.17348				19.4531	0.12104	-0.14184				19.4531	-0.0494	-0.01551								--							0.044	0.0048
	19.4824	0.10992	0.17576				19.4824	0.18989	0.00295				19.4824	-0.06079	0.02392								--							0.045	0.0048
	19.5117	0.17056	0.14167				19.5117	0.2097	0.03541				19.5117	0.05798	0.05922								--							0.046	0.0048
	19.541	0.12963	0.06629				19.541	0.19965	0.06224				19.541	0.08466	0.02353								--							0.047	0.0048
	19.5703	-0.16979	0.01147				19.5703	-0.01152	0.15471				19.5703	0.09156	-0.09514								--							0.048	0.0048
	19.5996	-0.21757	0.0871				19.5996	-0.12963	0.09467				19.5996	0.02768	-0.16705								--							0.049	0.0048
	19.6289	-0.16406	0.02434				19.6289	-0.14871	0.11094				19.6289	-0.0039	-0.19521								--							0.05	0.0048
	19.6582	-0.12249	0.02776				19.6582	-0.15117	0.11319				19.6582	-0.08074	-0.16608								--							0.051	0.0048
	19.6875	-0.09656	-0.03194				19.6875	-0.15369	0.10161				19.6875	-0.00618	-0.08611								--							0.052	0.0048
	19.7168	-0.01183	-0.09171				19.7168	-0.12378	0.09967				19.7168	-0.06367	-0.0233								--							0.053	0.0048
	19.7461	-0.00212	-0.11781				19.7461	-0.11567	0.06255				19.7461	-0.05464	0.02399								--							0.054	0.0048
	19.7754	0.07039	-0.01939				19.7754	-0.06323	0.00261				19.7754	-0.07625	0.01586								--							0.055	0.0048
	19.8047	0.11261	0.00344				19.8047	-0.0779	-0.05122				19.8047	-0.15756	0.07556								--							0.056	0.0048
	19.834	0.04818	0.03623				19.834	0.04451	-0.11679				19.834	-0.21966	0.14667								--							0.057	0.0048
	19.8633	0.07336	0.07158				19.8633	0.04107	-0.19722				19.8633	-0.19407	0.07073								--							0.058	0.0048
	19.8926	0.02961	0.10902				19.8926	0.0904	-0.12405				19.8926	-0.16348	0.04771								--							0.059	0.0048
	19.9219	0.02633	0.14777				19.9219	0.17277	-0.12269				19.9219	-0.07907	0.04426								--							0.06	0.0048
	19.9512	0.1122	0.19742				19.9512	0.13548	-0.11312				19.9512	-0.03279	0.0162								--							0.061	0.0048
	19.9805	0.13162	0.19625				19.9805	0.16316	-0.0709				19.9805	0.06689	0.00646								--							0.062	0.0048
																							--							0.063	0.0048
																							--							0.064	0.0048
																							--							0.065	0.0048
																							--							0.066	0.0048
																							--							0.067	0.0048
																							--							0.068	0.0048
																							--							0.069	0.0048
																							--							0.07	0.0048
																							--							0.071	0.0048
																							--							0.072	0.0048
																							--							0.073	0.0048
																							--							0.074	0.0048
																							--							0.075	0.0048
																							--							0.076	0.0048
																							--							0.077	0.0048
																							--							0.078	0.0048
																							--							0.079	0.0048
																							--							0.08	0.0048
																							--							0.081	0.0048
																							--							0.082	0.0048
																							--							0.083	0.0048
																							--							0.084	0.0048
																							--							0.085	0.0048
																							--							0.086	0.0048
																							--							0.087	0.0048
																							--							0.088	0.0048
																							--							0.089	0.0048
																							--							0.09	0.0048
																							--							0.091	0.0048
																							--							0.092	0.0048
																							--							0.093	0.0048
																							--							0.094	0.0048
																							--							0.095	0.0048
																							--							0.096	0.0048
																							--							0.097	0.0048
																							--							0.098	0.0048
																							--							0.099	0.0048
																							--							0.1	0.0048
																							--							0.11	0.0048
																							--							0.12	0.0048
																							--							0.13	0.0048
																							--							0.14	0.0048
																							--							0.15	0.0048
																							--							0.16	0.0048
																							--							0.17	0.0048
																							--							0.18	0.0048
																							--							0.19	0.0048
																							--							0.2	0.0048
																							--							0.21	0.0048
																							--							0.22	0.0048
																							--							0.23	0.0048
																							--							0.24	0.0048
																							--							0.25	0.0048
																							--							0.26	0.0048
																							--							0.27	0.0048
																							--							0.28	0.0048
																							--							0.29	0.0048
																							--							0.3	0.0048
																							--							0.31	0.0048
																							--							0.32	0.0048
																							--							0.33	0.0048
																							--							0.34	0.0048
																							--							0.35	0.0048
																							--							0.36	0.0048
																							--							0.37	0.0048
																							--							0.38	0.0048
																							--							0.39	0.0048
																							--							0.4	0.0048
																							--							0.41	0.0048
																							--							0.42	0.0048
																							--							0.43	0.0048
																							--							0.44	0.0048
																							--							0.45	0.0048
																							--							0.46	0.0048
																							--							0.47	0.0048
																							--							0.48	0.0048
																							--							0.49	0.0048
																							--							0.5	0.0048
																							--							0.51	0.0048
																							--							0.52	0.0048
																							--							0.53	0.0048
																							--							0.54	0.0048
																							--							0.55	0.0048
																							--							0.56	0.0048
																							--							0.57	0.0048
																							--							0.58	0.0048
																							--							0.59	0.0048
																							--							0.6	0.0048
																							--							0.61	0.0048
																							--							0.62	0.0048
																							--							0.63	0.0048
																							--							0.64	0.0048
																							--							0.65	0.0048
																							--							0.66	0.0048
																							--							0.67	0.0048
																							--							0.68	0.0048
																							--							0.69	0.0048
																							--							0.7	0.0048
																							--							0.71	0.0048
																							--							0.72	0.0048
																							--							0.73	0.0048
																							--							0.74	0.0048
																							--							0.75	0.0048
																							--							0.76	0.0048
																							--							0.77	0.0048
																							--							0.78	0.0048
																							--							0.79	0.0048
																							--							0.8	0.0048
																							--							0.81	0.0048
																							--							0.82	0.0048
																							--							0.83	0.0048
																							--							0.84	0.0048
																							--							0.85	0.0048
																							--							0.86	0.0048
																							--							0.87	0.0048
																							--							0.88	0.0048
																							--							0.89	0.0048
																							--							0.9	0.0048
																														0.91	0.0048
																														0.92	0.0048
																														0.93	0.0048
																														0.94	0.0048
																														0.95	0.0048
																														0.96	0.0048
																														0.97	0.0048
																														0.98	0.0048
																														0.99	0.0048
																														1	0.0048
																														1.1	0.0048
																														1.2	0.0048
																														1.3	0.0048
																														1.4	0.0048
																														1.5	0.0048
																														1.6	0.0048
																														1.7	0.0048
																														1.8	0.0048
																														1.9	0.0048
																														2	0.0048
																														2.1	0.0048
																														2.2	0.0048
																														2.3	0.0048
																														2.4	0.0048
																														2.5	0.0048
																														2.6	0.0048
																														2.7	0.0048
																														2.8	0.0048
																														2.9	0.0048
																														3	0.0048
																														3.1	0.0048
																														3.2	0.0048
																														3.3	0.0048
																														3.4	0.0048
																														3.5	0.0048
																														3.6	0.0048
																														3.7	0.0048
																														3.8	0.0048
																														3.9	0.0048
																														4	0.0048
																														4.1	0.0048
																														4.2	0.0048
																														4.3	0.0048
																														4.4	0.0048
																														4.5	0.0048
																														4.6	0.0048
																														4.7	0.0048
																														4.8	0.0048
																														4.9	0.0048
																														5	0.0048
																														5.1	0.0048
																														5.2	0.0048
																														5.3	0.0048
																														5.4	0.0048
																														5.5	0.0048
																														5.6	0.0048
																														5.7	0.0048
																														5.8	0.0048
																														5.9	0.0048
																														6	0.0048
																														6.1	0.0048
																														6.2	0.0048
																														6.3	0.0048
																														6.4	0.0048
																														6.5	0.0048
																														6.6	0.0048
																														6.7	0.0048
																														6.8	0.0048
																														6.9	0.0048
																														7	0.0048
																														7.1	0.0048
																														7.2	0.0048
																														7.3	0.0048
																														7.4	0.0048
																														7.5	0.0048
																														7.6	0.0048
																														7.7	0.0048
																														7.8	0.0048
																														7.9	0.0048
																														8	0.0048
																														8.1	0.0048
																														8.2	0.0048
																														8.3	0.0048
																														8.4	0.0048
																														8.5	0.0048
																														8.6	0.0048
																														8.7	0.0048
																														8.8	0.0048
																														8.9	0.0048
																														9	0.0048
																														9.1	0.0048
																														9.2	0.0048
																														9.3	0.0048
																														9.4	0.0048
																														9.5	0.0048
																														9.6	0.0048
																														9.7	0.0048
																														9.8	0.0048
																														9.9	0.0048

## Sheet: Figure 3
Figure 3b	Normal load (nN)	Friction force (pN)	Standard deviation(pN)			Figure 3c	Normal load (nN)	Friction force (pN)	Standard deviation(pN)			Figure 3d	Velocity (m/s)	Friction force (pN)	Standard deviation(pN)
	0.02	14.0104	0.81173				0.02	18.0507	1.35224				3e-09	14.3257	1.61274
	1	15.8672	1.17858				1	17.6919	0.49647				6e-09	14.1336	1.84921
	2	14.6012	1.48001				2	17.9322	0.96949				1.19e-08	15.2064	1.82972
	3	18.146	2.33057				3	18.0289	1.05437				2.44e-08	15.8355	1.78389
	4	18.4836	0.7549				4	19.0611	0.74251				4.88e-08	15.4854	1.49312
	5	17.8928	1.17858				5	19.2503	1.64298				9.77e-08	16.4395	1.22804
	6	19.2432	2.10154				6	18.7911	0.42509				1.628e-07	14.4922	0.44009
	7	18.6524	1.41228				7	19.8382	0.9299				2.441e-07	16.555	0.86814
	8	20.1716	1.72453				8	20.2914	1.31438				4.883e-07	16.1013	1.46266
	9	19.5808	1.14018				9	23.9506	1.68611				9.766e-07	17.4275	2.53256
							10	23.0396	0.70953				2e-06	17.4316	0.77052
							11	26.0944	1.78092
							12	24.8522	1.51476
							13	26.4781	1.42416
							14	27.8014	2.57596

## Sheet: Figure 4
Figure 4c	Sliding distance (nm)	0 nN forward (nN)	0 nN backward(nN)	12.2 nN forward (nN)	12.2 nN backward(nN)			Figure 4d	Sliding distance (nm)	0 nN forward (nN)	0 nN backward(nN)	12.2 nN forward (nN)	12.2 nN backward(nN)			Figure 4e	Sliding distance (nm)	Height: 0 nN forward (Å)	Height: 0 nN backward(Å)	Sliding distance (nm)	Vz: 0 nN forward (m/s)	Vz: 0 nN backward(m/s)			Figure 4f	Sliding distance (nm)	Height: 0 nN forward (Å)	Height: 0 nN backward(Å)	Sliding distance (nm)	Vz: 0 nN forward (m/s)	Vz: 0 nN backward(m/s)			Figure 4g	Normal load (nN)	Friction: 2 deg (pN)	Friction: 27.8 deg (pN)
	0	0.01658	-0.01853	0.0294	-0.03442				0	-0.01355	0.01341	-0.0307	0.0076				0	2.0234	2.01786	0.001	0	0				0	0.16522	0.16178	0.001	0	0				0	13.6029	6.26291
	0.0002	0.01658	-0.01884	0.0294	-0.03494				0.0002	-0.01355	0.01379	-0.0307	0.00824				0.002	2.0234	2.01786	0.003	0	0.02				0.002	0.16522	0.16178	0.003	0	0.01				6.0925	11.4245	12.5624
	0.0004	0.01658	-0.01914	0.0294	-0.03545				0.0004	-0.01355	0.01417	-0.0307	0.00888				0.004	2.0234	2.01766	0.005	-0.01	-0.01				0.004	0.16522	0.16168	0.005	0	0				12.185	11.0514	21.1059
	0.0006	0.01658	-0.01944	0.0294	-0.03597				0.0006	-0.01355	0.01455	-0.03069	0.00952				0.006	2.0233	2.01776	0.007	0	-0.01				0.006	0.16522	0.16168	0.007	0	0				18.2775	12.5165	31.8524
	0.0008	0.01658	-0.01975	0.0294	-0.03648				0.0008	-0.01355	0.01493	-0.03069	0.01016				0.008	2.0233	2.01786	0.009	0	0				0.008	0.16522	0.16168	0.009	0	0				24.37	15.94	44.6739
	0.001	0.01658	-0.02005	0.0294	-0.03699				0.001	-0.01355	0.0153	-0.03069	0.0108				0.01	2.0233	2.01786	0.011	0	0				0.01	0.16522	0.16168	0.011	-0.01	0
	0.0012	0.01658	-0.02035	0.0294	-0.0375				0.0012	-0.01355	0.01568	-0.03069	0.01144				0.012	2.0233	2.01786	0.013	0	-0.02				0.012	0.16512	0.16168	0.013	0	0
	0.0014	0.01658	-0.02065	0.0294	-0.03801				0.0014	-0.01354	0.01606	-0.03068	0.01208				0.014	2.0233	2.01806	0.015	0	0.01				0.014	0.16512	0.16168	0.015	0	0.01
	0.0016	0.01657	-0.02094	0.0294	-0.03852				0.0016	-0.01354	0.01644	-0.03067	0.01272				0.016	2.0233	2.01796	0.017	0	0.02				0.016	0.16512	0.16158	0.017	-0.01	0
	0.0018	0.01657	-0.02124	0.02939	-0.03902				0.0018	-0.01354	0.01682	-0.03066	0.01336				0.018	2.0233	2.01776	0.019	-0.01	0				0.018	0.16502	0.16158	0.019	0	0
	0.002	0.01657	-0.02154	0.02939	-0.03953				0.002	-0.01353	0.0172	-0.03065	0.014				0.02	2.0232	2.01776	0.021	0	0				0.02	0.16502	0.16158	0.021	0	0
	0.0022	0.01657	-0.02183	0.02938	-0.04003				0.0022	-0.01352	0.01758	-0.03064	0.01464				0.022	2.0232	2.01776	0.023	0	0.03				0.022	0.16502	0.16158	0.023	0	0
	0.0024	0.01656	-0.02212	0.02938	-0.04054				0.0024	-0.01352	0.01796	-0.03062	0.01528				0.024	2.0232	2.01746	0.025	0	-0.01				0.024	0.16502	0.16158	0.025	0	0
	0.0026	0.01656	-0.02242	0.02937	-0.04104				0.0026	-0.01351	0.01834	-0.03061	0.01592				0.026	2.0232	2.01756	0.027	0	-0.01				0.026	0.16502	0.16158	0.027	0	0
	0.0028	0.01655	-0.02271	0.02936	-0.04154				0.0028	-0.0135	0.01872	-0.03059	0.01656				0.028	2.0232	2.01766	0.029	0	-0.01				0.028	0.16502	0.16158	0.029	0	0.01
	0.003	0.01655	-0.023	0.02935	-0.04204				0.003	-0.01349	0.0191	-0.03056	0.0172				0.03	2.0232	2.01776	0.031	-0.01	0.01				0.03	0.16502	0.16148	0.031	0	0
	0.0032	0.01654	-0.02329	0.02935	-0.04254				0.0032	-0.01348	0.01948	-0.03053	0.01784				0.032	2.0231	2.01766	0.033	0	-0.01				0.032	0.16502	0.16148	0.033	0	0
	0.0034	0.01653	-0.02357	0.02933	-0.04303				0.0034	-0.01346	0.01986	-0.0305	0.01848				0.034	2.0231	2.01776	0.035	0	0				0.034	0.16502	0.16148	0.035	-0.01	0
	0.0036	0.01652	-0.02386	0.02932	-0.04353				0.0036	-0.01345	0.02024	-0.03047	0.01912				0.036	2.0231	2.01776	0.037	0	0.01				0.036	0.16492	0.16148	0.037	0	0
	0.0038	0.01651	-0.02415	0.02931	-0.04402				0.0038	-0.01343	0.02062	-0.03043	0.01976				0.038	2.0231	2.01766	0.039	0	0.01				0.038	0.16492	0.16148	0.039	0	0
	0.004	0.0165	-0.02443	0.02929	-0.04451				0.004	-0.01341	0.021	-0.03039	0.0204				0.04	2.0231	2.01756	0.041	0	-0.01				0.04	0.16492	0.16148	0.041	0	0
	0.0042	0.01649	-0.02471	0.02927	-0.045				0.0042	-0.01339	0.02138	-0.03034	0.02104				0.042	2.0231	2.01766	0.043	0	0.01				0.042	0.16492	0.16148	0.043	0	0
	0.0044	0.01647	-0.02499	0.02925	-0.04549				0.0044	-0.01337	0.02176	-0.03029	0.02169				0.044	2.0231	2.01756	0.045	0	0.02				0.044	0.16492	0.16148	0.045	0	0.01
	0.0046	0.01646	-0.02527	0.02923	-0.04597				0.0046	-0.01334	0.02214	-0.03024	0.02233				0.046	2.0231	2.01736	0.047	-0.01	-0.01				0.046	0.16492	0.16138	0.047	0	0
	0.0048	0.01644	-0.02555	0.02921	-0.04646				0.0048	-0.01332	0.02252	-0.03018	0.02297				0.048	2.023	2.01746	0.049	0	-0.01				0.048	0.16492	0.16138	0.049	0	0
	0.005	0.01642	-0.02583	0.02918	-0.04694				0.005	-0.01329	0.0229	-0.03012	0.02361				0.05	2.023	2.01756	0.051	0	0				0.05	0.16492	0.16138	0.051	0	0
	0.0052	0.01641	-0.0261	0.02915	-0.04742				0.0052	-0.01326	0.02328	-0.03005	0.02425				0.052	2.023	2.01756	0.053	0	0				0.052	0.16492	0.16138	0.053	0	0
	0.0054	0.01639	-0.02638	0.02913	-0.0479				0.0054	-0.01322	0.02367	-0.02998	0.02489				0.054	2.023	2.01756	0.055	0	-0.01				0.054	0.16492	0.16138	0.055	-0.01	0
	0.0056	0.01636	-0.02665	0.02909	-0.04838				0.0056	-0.01319	0.02405	-0.0299	0.02553				0.056	2.023	2.01766	0.057	0	0				0.056	0.16482	0.16138	0.057	0	0.01
	0.0058	0.01634	-0.02692	0.02906	-0.04885				0.0058	-0.01315	0.02443	-0.02982	0.02618				0.058	2.023	2.01766	0.059	0	0.01				0.058	0.16482	0.16128	0.059	0	0
	0.006	0.01632	-0.02719	0.02903	-0.04932				0.006	-0.01311	0.02481	-0.02973	0.02682				0.06	2.023	2.01756	0.061	0	0				0.06	0.16482	0.16128	0.061	0	0
	0.0062	0.01629	-0.02746	0.02899	-0.0498				0.0062	-0.01307	0.02519	-0.02964	0.02746				0.062	2.023	2.01756	0.063	0	0				0.062	0.16482	0.16128	0.063	0	0
	0.0064	0.01626	-0.02772	0.02895	-0.05026				0.0064	-0.01302	0.02557	-0.02954	0.0281				0.064	2.023	2.01756	0.065	0	0.01				0.064	0.16482	0.16128	0.065	0	0
	0.0066	0.01623	-0.02799	0.0289	-0.05073				0.0066	-0.01297	0.02595	-0.02944	0.02875				0.066	2.023	2.01746	0.067	0	0.01				0.066	0.16482	0.16128	0.067	0	0
	0.0068	0.0162	-0.02825	0.02886	-0.0512				0.0068	-0.01292	0.02634	-0.02933	0.02939				0.068	2.023	2.01736	0.069	0	-0.02				0.068	0.16482	0.16128	0.069	0	0
	0.007	0.01617	-0.02852	0.02881	-0.05166				0.007	-0.01287	0.02672	-0.02922	0.03003				0.07	2.023	2.01756	0.071	0	0				0.07	0.16482	0.16128	0.071	0	0
	0.0072	0.01614	-0.02878	0.02876	-0.05212				0.0072	-0.01281	0.0271	-0.0291	0.03068				0.072	2.023	2.01756	0.073	0	0				0.072	0.16482	0.16128	0.073	0	0
	0.0074	0.0161	-0.02903	0.02871	-0.05258				0.0074	-0.01275	0.02748	-0.02897	0.03132				0.074	2.023	2.01756	0.075	0	0				0.074	0.16482	0.16128	0.075	0	0
	0.0076	0.01606	-0.02929	0.02865	-0.05303				0.0076	-0.01269	0.02786	-0.02884	0.03196				0.076	2.023	2.01756	0.077	0	-0.02				0.076	0.16482	0.16128	0.077	0	0.01
	0.0078	0.01603	-0.02955	0.0286	-0.05349				0.0078	-0.01263	0.02825	-0.02871	0.03261				0.078	2.023	2.01776	0.079	0	0.03				0.078	0.16482	0.16118	0.079	0	0
	0.008	0.01598	-0.0298	0.02854	-0.05394				0.008	-0.01256	0.02863	-0.02857	0.03325				0.08	2.023	2.01746	0.081	0	-0.01				0.08	0.16482	0.16118	0.081	-0.01	0
	0.0082	0.01594	-0.03006	0.02847	-0.05439				0.0082	-0.01249	0.02901	-0.02842	0.0339				0.082	2.023	2.01756	0.083	0	-0.01				0.082	0.16472	0.16118	0.083	0	0
	0.0084	0.0159	-0.03031	0.02841	-0.05484				0.0084	-0.01242	0.02939	-0.02826	0.03454				0.084	2.023	2.01766	0.085	0	0.01				0.084	0.16472	0.16118	0.085	0	0
	0.0086	0.01585	-0.03056	0.02834	-0.05528				0.0086	-0.01234	0.02977	-0.0281	0.03519				0.086	2.023	2.01756	0.087	0	0.01				0.086	0.16472	0.16118	0.087	0	-0.01
	0.0088	0.0158	-0.03081	0.02827	-0.05572				0.0088	-0.01226	0.03016	-0.02794	0.03583				0.088	2.023	2.01746	0.089	0	-0.01				0.088	0.16472	0.16128	0.089	0	0
	0.009	0.01575	-0.03105	0.02819	-0.05616				0.009	-0.01218	0.03054	-0.02777	0.03648				0.09	2.023	2.01756	0.091	0.01	-0.01				0.09	0.16472	0.16128	0.091	0	0
	0.0092	0.0157	-0.0313	0.02811	-0.0566				0.0092	-0.01209	0.03092	-0.02759	0.03712				0.092	2.0231	2.01766	0.093	0	0.01				0.092	0.16472	0.16128	0.093	0.01	0
	0.0094	0.01565	-0.03154	0.02803	-0.05703				0.0094	-0.01201	0.0313	-0.0274	0.03777				0.094	2.0231	2.01756	0.095	0	-0.01				0.094	0.16482	0.16128	0.095	0	0
	0.0096	0.01559	-0.03179	0.02795	-0.05747				0.0096	-0.01192	0.03169	-0.02721	0.03842				0.096	2.0231	2.01766	0.097	0	-0.01				0.096	0.16482	0.16128	0.097	0	0
	0.0098	0.01553	-0.03203	0.02786	-0.0579				0.0098	-0.01182	0.03207	-0.02702	0.03906				0.098	2.0231	2.01776	0.099	0	0.01				0.098	0.16482	0.16128	0.099	0	0
	0.01	0.01547	-0.03227	0.02777	-0.05833				0.01	-0.01172	0.03245	-0.02681	0.03971				0.1	2.0231	2.01766	0.101	0	0.01				0.1	0.16482	0.16128	0.101	0	0
	0.0102	0.01541	-0.03251	0.02768	-0.05875				0.0102	-0.01162	0.03283	-0.0266	0.04036				0.102	2.0231	2.01756	0.103	0	-0.01				0.102	0.16482	0.16128	0.103	0	0
	0.0104	0.01535	-0.03274	0.02759	-0.05917				0.0104	-0.01152	0.03322	-0.02639	0.041				0.104	2.0231	2.01766	0.105	0	0				0.104	0.16482	0.16128	0.105	0	-0.01
	0.0106	0.01528	-0.03298	0.02749	-0.05959				0.0106	-0.01141	0.0336	-0.02617	0.04165				0.106	2.0231	2.01766	0.107	0	0.01				0.106	0.16482	0.16138	0.107	0	0
	0.0108	0.01521	-0.03321	0.02739	-0.06001				0.0108	-0.0113	0.03398	-0.02594	0.0423				0.108	2.0231	2.01756	0.109	0	0				0.108	0.16482	0.16138	0.109	0	0
	0.011	0.01514	-0.03344	0.02728	-0.06043				0.011	-0.01119	0.03436	-0.02571	0.04295				0.11	2.0231	2.01756	0.111	0	-0.02				0.11	0.16482	0.16138	0.111	0	-0.01
	0.0112	0.01507	-0.03367	0.02717	-0.06084				0.0112	-0.01107	0.03475	-0.02546	0.0436				0.112	2.0231	2.01776	0.113	0	0				0.112	0.16482	0.16148	0.113	0	0
	0.0114	0.015	-0.0339	0.02706	-0.06125				0.0114	-0.01096	0.03513	-0.02522	0.04425				0.114	2.0231	2.01776	0.115	0	0.01				0.114	0.16482	0.16148	0.115	0.01	0
	0.0116	0.01492	-0.03413	0.02695	-0.06166				0.0116	-0.01083	0.03551	-0.02496	0.0449				0.116	2.0231	2.01766	0.117	0	-0.01				0.116	0.16492	0.16148	0.117	0	-0.01
	0.0118	0.01484	-0.03436	0.02683	-0.06206				0.0118	-0.01071	0.03589	-0.02471	0.04555				0.118	2.0231	2.01776	0.119	0.01	0				0.118	0.16492	0.16158	0.119	0.01	0
	0.012	0.01476	-0.03458	0.02671	-0.06246				0.012	-0.01058	0.03628	-0.02444	0.0462				0.12	2.0232	2.01776	0.121	-0.01	0.02				0.12	0.16502	0.16158	0.121	0	0
	0.0122	0.01468	-0.0348	0.02658	-0.06286				0.0122	-0.01045	0.03666	-0.02417	0.04685				0.122	2.0231	2.01756	0.123	0.01	0				0.122	0.16502	0.16158	0.123	0	-0.01
	0.0124	0.01459	-0.03503	0.02646	-0.06326				0.0124	-0.01031	0.03704	-0.02389	0.0475				0.124	2.0232	2.01756	0.125	0	-0.02				0.124	0.16502	0.16168	0.125	0	0
	0.0126	0.0145	-0.03525	0.02633	-0.06366				0.0126	-0.01017	0.03743	-0.0236	0.04815				0.126	2.0232	2.01776	0.127	0	0				0.126	0.16502	0.16168	0.127	0	0
	0.0128	0.01441	-0.03546	0.02619	-0.06405				0.0128	-0.01003	0.03781	-0.02331	0.04881				0.128	2.0232	2.01776	0.129	0	0.01				0.128	0.16502	0.16168	0.129	0	-0.01
	0.013	0.01432	-0.03568	0.02605	-0.06444				0.013	-0.00989	0.03819	-0.02302	0.04946				0.13	2.0232	2.01766	0.131	0	-0.01				0.13	0.16502	0.16178	0.131	0.01	0
	0.0132	0.01423	-0.0359	0.02591	-0.06482				0.0132	-0.00974	0.03858	-0.02271	0.05011				0.132	2.0232	2.01776	0.133	0	-0.02				0.132	0.16512	0.16178	0.133	0	0
	0.0134	0.01413	-0.03611	0.02577	-0.06521				0.0134	-0.00959	0.03896	-0.0224	0.05076				0.134	2.0232	2.01796	0.135	0	0.01				0.134	0.16512	0.16178	0.135	0	-0.01
	0.0136	0.01403	-0.03632	0.02562	-0.06559				0.0136	-0.00943	0.03934	-0.02209	0.05142				0.136	2.0232	2.01786	0.137	0	0				0.136	0.16512	0.16188	0.137	0.01	0
	0.0138	0.01393	-0.03653	0.02547	-0.06596				0.0138	-0.00927	0.03973	-0.02176	0.05207				0.138	2.0232	2.01786	0.139	0.01	0				0.138	0.16522	0.16188	0.139	0	0
	0.014	0.01383	-0.03674	0.02532	-0.06634				0.014	-0.00911	0.04011	-0.02143	0.05273				0.14	2.0233	2.01786	0.141	0	0.01				0.14	0.16522	0.16188	0.141	0.01	0
	0.0142	0.01372	-0.03695	0.02516	-0.06671				0.0142	-0.00895	0.04049	-0.0211	0.05338				0.142	2.0233	2.01776	0.143	0	0.01				0.142	0.16532	0.16188	0.143	0	-0.01
	0.0144	0.01361	-0.03716	0.025	-0.06708				0.0144	-0.00878	0.04088	-0.02076	0.05404				0.144	2.0233	2.01766	0.145	0	-0.01				0.144	0.16532	0.16198	0.145	0.01	0
	0.0146	0.0135	-0.03736	0.02484	-0.06745				0.0146	-0.00861	0.04126	-0.02041	0.0547				0.146	2.0233	2.01776	0.147	0	-0.01				0.146	0.16542	0.16198	0.147	0	0
	0.0148	0.01339	-0.03756	0.02467	-0.06782				0.0148	-0.00844	0.04164	-0.02006	0.05535				0.148	2.0233	2.01786	0.149	0	0.01				0.148	0.16542	0.16198	0.149	0	0
	0.015	0.01327	-0.03776	0.0245	-0.06818				0.015	-0.00826	0.04203	-0.0197	0.05601				0.15	2.0233	2.01776	0.151	0	-0.01				0.15	0.16542	0.16198	0.151	0	0
	0.0152	0.01316	-0.03796	0.02433	-0.06854				0.0152	-0.00808	0.04241	-0.01933	0.05667				0.152	2.0233	2.01786	0.153	0.01	-0.02				0.152	0.16542	0.16198	0.153	0	-0.01
	0.0154	0.01304	-0.03816	0.02415	-0.0689				0.0154	-0.0079	0.04279	-0.01896	0.05733				0.154	2.0234	2.01806	0.155	0	0				0.154	0.16542	0.16208	0.155	0	0
	0.0156	0.01292	-0.03836	0.02397	-0.06925				0.0156	-0.00771	0.04318	-0.01859	0.05798				0.156	2.0234	2.01806	0.157	0	0.02				0.156	0.16542	0.16208	0.157	0.01	0
	0.0158	0.01279	-0.03856	0.02379	-0.0696				0.0158	-0.00753	0.04356	-0.0182	0.05864				0.158	2.0234	2.01786	0.159	0	-0.02				0.158	0.16552	0.16208	0.159	0	0
	0.016	0.01267	-0.03875	0.0236	-0.06995				0.016	-0.00733	0.04395	-0.01781	0.0593				0.16	2.0234	2.01806	0.161	0	0.01				0.16	0.16552	0.16208	0.161	0.01	0
	0.0162	0.01254	-0.03894	0.02341	-0.0703				0.0162	-0.00714	0.04433	-0.01742	0.05996				0.162	2.0234	2.01796	0.163	0	0.01				0.162	0.16562	0.16208	0.163	0	0
	0.0164	0.01241	-0.03913	0.02321	-0.07064				0.0164	-0.00694	0.04471	-0.01702	0.06062				0.164	2.0234	2.01786	0.165	0	0.01				0.164	0.16562	0.16208	0.165	0	0
	0.0166	0.01227	-0.03932	0.02302	-0.07099				0.0166	-0.00674	0.0451	-0.01661	0.06128				0.166	2.0234	2.01776	0.167	0	-0.01				0.166	0.16562	0.16208	0.167	0.01	0
	0.0168	0.01214	-0.03951	0.02282	-0.07132				0.0168	-0.00654	0.04548	-0.0162	0.06195				0.168	2.0234	2.01786	0.169	0.01	0				0.168	0.16572	0.16208	0.169	0	0
	0.017	0.012	-0.03969	0.02261	-0.07166				0.017	-0.00633	0.04587	-0.01578	0.06261				0.17	2.0235	2.01786	0.171	0	0				0.17	0.16572	0.16208	0.171	0	0
	0.0172	0.01186	-0.03988	0.0224	-0.072				0.0172	-0.00612	0.04625	-0.01536	0.06327				0.172	2.0235	2.01786	0.173	0	-0.03				0.172	0.16572	0.16208	0.173	-0.01	0
	0.0174	0.01172	-0.04006	0.02219	-0.07233				0.0174	-0.00591	0.04663	-0.01493	0.06393				0.174	2.0235	2.01816	0.175	0	-0.01				0.174	0.16562	0.16208	0.175	0	0
	0.0176	0.01158	-0.04024	0.02198	-0.07266				0.0176	-0.00569	0.04702	-0.0145	0.0646				0.176	2.0235	2.01826	0.177	0	0.01				0.176	0.16562	0.16208	0.177	0	0
	0.0178	0.01143	-0.04042	0.02176	-0.07298				0.0178	-0.00547	0.0474	-0.01406	0.06526				0.178	2.0235	2.01816	0.179	0	0				0.178	0.16562	0.16208	0.179	0	0
	0.018	0.01128	-0.0406	0.02154	-0.07331				0.018	-0.00525	0.04779	-0.01361	0.06593				0.18	2.0235	2.01816	0.181	0.01	0				0.18	0.16562	0.16208	0.181	0	0
	0.0182	0.01113	-0.04078	0.02132	-0.07363				0.0182	-0.00503	0.04817	-0.01316	0.06659				0.182	2.0236	2.01816	0.183	0	0.01				0.182	0.16562	0.16208	0.183	0	0
	0.0184	0.01098	-0.04095	0.02109	-0.07395				0.0184	-0.0048	0.04855	-0.0127	0.06726				0.184	2.0236	2.01806	0.185	0	0.02				0.184	0.16562	0.16208	0.185	0	0
	0.0186	0.01083	-0.04113	0.02086	-0.07427				0.0186	-0.00457	0.04894	-0.01224	0.06793				0.186	2.0236	2.01786	0.187	0	-0.01				0.186	0.16562	0.16208	0.187	0.01	0
	0.0188	0.01067	-0.0413	0.02063	-0.07458				0.0188	-0.00434	0.04932	-0.01177	0.06859				0.188	2.0236	2.01796	0.189	0	-0.01				0.188	0.16572	0.16208	0.189	0	0
	0.019	0.01051	-0.04147	0.02039	-0.07489				0.019	-0.0041	0.04971	-0.0113	0.06926				0.19	2.0236	2.01806	0.191	0	0.01				0.19	0.16572	0.16208	0.191	0	0
	0.0192	0.01035	-0.04164	0.02015	-0.0752				0.0192	-0.00386	0.05009	-0.01082	0.06993				0.192	2.0236	2.01796	0.193	0	-0.02				0.192	0.16572	0.16208	0.193	-0.01	0
	0.0194	0.01019	-0.04181	0.01991	-0.07551				0.0194	-0.00362	0.05048	-0.01034	0.0706				0.194	2.0236	2.01816	0.195	0.01	-0.02				0.194	0.16562	0.16208	0.195	0	0
	0.0196	0.01002	-0.04197	0.01966	-0.07581				0.0196	-0.00338	0.05086	-0.00985	0.07127				0.196	2.0237	2.01836	0.197	0	0				0.196	0.16562	0.16208	0.197	0	0
	0.0198	0.00986	-0.04214	0.01941	-0.07611				0.0198	-0.00313	0.05124	-0.00936	0.07194				0.198	2.0237	2.01836	0.199	0	0.01				0.198	0.16562	0.16208	0.199	-0.01	0
	0.02	0.00969	-0.0423	0.01916	-0.07641				0.02	-0.00288	0.05163	-0.00886	0.07261				0.2	2.0237	2.01826	0.201	0	-0.01				0.2	0.16552	0.16208	0.201	0	0
	0.0202	0.00952	-0.04246	0.0189	-0.07671				0.0202	-0.00263	0.05201	-0.00836	0.07328				0.202	2.0237	2.01836	0.203	0	0.01				0.202	0.16552	0.16208	0.203	0	0
	0.0204	0.00934	-0.04262	0.01864	-0.077				0.0204	-0.00238	0.0524	-0.00785	0.07396				0.204	2.0237	2.01826	0.205	0	0.02				0.204	0.16552	0.16208	0.205	0	0
	0.0206	0.00917	-0.04278	0.01838	-0.0773				0.0206	-0.00212	0.05278	-0.00734	0.07463				0.206	2.0237	2.01806	0.207	0	0				0.206	0.16552	0.16208	0.207	0	0
	0.0208	0.00899	-0.04293	0.01812	-0.07758				0.0208	-0.00186	0.05317	-0.00682	0.0753				0.208	2.0237	2.01806	0.209	0	-0.01				0.208	0.16552	0.16208	0.209	0	0
	0.021	0.00881	-0.04309	0.01785	-0.07787				0.021	-0.0016	0.05355	-0.0063	0.07598				0.21	2.0237	2.01816	0.211	0	0.01				0.21	0.16552	0.16208	0.211	0	0.01
	0.0212	0.00863	-0.04324	0.01758	-0.07815				0.0212	-0.00133	0.05393	-0.00577	0.07665				0.212	2.0237	2.01806	0.213	0	-0.01				0.212	0.16552	0.16198	0.213	0	0
	0.0214	0.00844	-0.04339	0.0173	-0.07844				0.0214	-0.00106	0.05432	-0.00524	0.07733				0.214	2.0237	2.01816	0.215	0	-0.02				0.214	0.16552	0.16198	0.215	0	0
	0.0216	0.00826	-0.04354	0.01703	-0.07871				0.0216	-0.000792487	0.0547	-0.00471	0.078				0.216	2.0237	2.01836	0.217	0	-0.01				0.216	0.16552	0.16198	0.217	0	0
	0.0218	0.00807	-0.04369	0.01675	-0.07899				0.0218	-0.000519838	0.05509	-0.00417	0.07868				0.218	2.0237	2.01846	0.219	0	0.01				0.218	0.16552	0.16198	0.219	0	0
	0.022	0.00788	-0.04383	0.01646	-0.07926				0.022	-0.000244741	0.05547	-0.00362	0.07936				0.22	2.0237	2.01836	0.221	0	0				0.22	0.16552	0.16198	0.221	-0.01	0
	0.0222	0.00769	-0.04398	0.01618	-0.07953				0.0222	3.30219e-05	0.05585	-0.00307	0.08004				0.222	2.0237	2.01836	0.223	0	0				0.222	0.16542	0.16198	0.223	0	0
	0.0224	0.0075	-0.04412	0.01589	-0.0798				0.0224	0.000313159	0.05624	-0.00252	0.08072				0.224	2.0237	2.01836	0.225	0	0.02				0.224	0.16542	0.16198	0.225	0	0
	0.0226	0.0073	-0.04426	0.0156	-0.08007				0.0226	0.000595439	0.05662	-0.00196	0.0814				0.226	2.0237	2.01816	0.227	0	0.01				0.226	0.16542	0.16198	0.227	0	0
	0.0228	0.00711	-0.0444	0.0153	-0.08033				0.0228	0.000880488	0.057	-0.0014	0.08208				0.228	2.0237	2.01806	0.229	0	-0.01				0.228	0.16542	0.16198	0.229	0	0.01
	0.023	0.00691	-0.04454	0.015	-0.08059				0.023	0.00117	0.05739	-0.000834534	0.08276				0.23	2.0237	2.01816	0.231	0	0				0.23	0.16542	0.16188	0.231	0	0
	0.0232	0.00671	-0.04468	0.0147	-0.08085				0.0232	0.00146	0.05777	-0.000264796	0.08344				0.232	2.0237	2.01816	0.233	0	0.01				0.232	0.16542	0.16188	0.233	0	0
	0.0234	0.00651	-0.04481	0.0144	-0.0811				0.0234	0.00175	0.05815	0.0003094	0.08413				0.234	2.0237	2.01806	0.235	0	-0.01				0.234	0.16542	0.16188	0.235	0	0
	0.0236	0.0063	-0.04495	0.01409	-0.08136				0.0236	0.00204	0.05854	0.000887032	0.08481				0.236	2.0237	2.01816	0.237	0	-0.03				0.236	0.16542	0.16188	0.237	0	0
	0.0238	0.0061	-0.04508	0.01378	-0.08161				0.0238	0.00234	0.05892	0.00147	0.08549				0.238	2.0237	2.01846	0.239	0	0.02				0.238	0.16542	0.16188	0.239	0	0
	0.024	0.00589	-0.04521	0.01347	-0.08186				0.024	0.00264	0.0593	0.00205	0.08618				0.24	2.0237	2.01826	0.241	0	0				0.24	0.16542	0.16188	0.241	-0.01	0.01
	0.0242	0.00568	-0.04534	0.01316	-0.0821				0.0242	0.00294	0.05968	0.00264	0.08687				0.242	2.0237	2.01826	0.243	-0.01	-0.01				0.242	0.16532	0.16178	0.243	0	0
	0.0244	0.00547	-0.04546	0.01284	-0.08234				0.0244	0.00324	0.06007	0.00324	0.08755				0.244	2.0236	2.01836	0.245	0	0.01				0.244	0.16532	0.16178	0.245	0	0
	0.0246	0.00526	-0.04559	0.01252	-0.08258				0.0246	0.00355	0.06045	0.00383	0.08824				0.246	2.0236	2.01826	0.247	0	0.03				0.246	0.16532	0.16178	0.247	-0.01	0
	0.0248	0.00504	-0.04571	0.0122	-0.08282				0.0248	0.00385	0.06083	0.00443	0.08893				0.248	2.0236	2.01796	0.249	0	0				0.248	0.16522	0.16178	0.249	0	0
	0.025	0.00483	-0.04583	0.01187	-0.08306				0.025	0.00416	0.06121	0.00504	0.08962				0.25	2.0236	2.01796	0.251	0	-0.01				0.25	0.16522	0.16178	0.251	0	0
	0.0252	0.00461	-0.04595	0.01154	-0.08329				0.0252	0.00448	0.06159	0.00565	0.09031				0.252	2.0236	2.01806	0.253	-0.01	0.01				0.252	0.16522	0.16178	0.253	0	0
	0.0254	0.00439	-0.04607	0.01121	-0.08352				0.0254	0.00479	0.06198	0.00626	0.091				0.254	2.0235	2.01796	0.255	0	0				0.254	0.16522	0.16178	0.255	0	0
	0.0256	0.00417	-0.04619	0.01088	-0.08374				0.0256	0.0051	0.06236	0.00687	0.0917				0.256	2.0235	2.01796	0.257	0	-0.01				0.256	0.16522	0.16178	0.257	0	0.01
	0.0258	0.00394	-0.0463	0.01054	-0.08397				0.0258	0.00542	0.06274	0.00749	0.09239				0.258	2.0235	2.01806	0.259	0	-0.01				0.258	0.16522	0.16168	0.259	0	0
	0.026	0.00372	-0.04641	0.01021	-0.08419				0.026	0.00574	0.06312	0.00811	0.09308				0.26	2.0235	2.01816	0.261	0	0.01				0.26	0.16522	0.16168	0.261	0	0
	0.0262	0.00349	-0.04653	0.00986	-0.08441				0.0262	0.00606	0.0635	0.00874	0.09378				0.262	2.0235	2.01806	0.263	0	0.01				0.262	0.16522	0.16168	0.263	0	0
	0.0264	0.00327	-0.04664	0.00952	-0.08462				0.0264	0.00639	0.06388	0.00936	0.09447				0.264	2.0235	2.01796	0.265	-0.01	-0.01				0.264	0.16522	0.16168	0.265	-0.01	0
	0.0266	0.00304	-0.04674	0.00918	-0.08484				0.0266	0.00671	0.06426	0.00999	0.09517				0.266	2.0234	2.01806	0.267	0	0.02				0.266	0.16512	0.16168	0.267	0	0
	0.0268	0.00281	-0.04685	0.00883	-0.08505				0.0268	0.00704	0.06464	0.01063	0.09587				0.268	2.0234	2.01786	0.269	0	0.01				0.268	0.16512	0.16168	0.269	0	0
	0.027	0.00257	-0.04696	0.00848	-0.08526				0.027	0.00737	0.06502	0.01126	0.09657				0.27	2.0234	2.01776	0.271	0	-0.01				0.27	0.16512	0.16168	0.271	0	0
	0.0272	0.00234	-0.04706	0.00813	-0.08546				0.0272	0.0077	0.0654	0.0119	0.09727				0.272	2.0234	2.01786	0.273	0	0.01				0.272	0.16512	0.16168	0.273	0	0.01
	0.0274	0.0021	-0.04716	0.00777	-0.08567				0.0274	0.00803	0.06578	0.01255	0.09797				0.274	2.0234	2.01776	0.275	-0.01	0.01				0.274	0.16512	0.16158	0.275	0	0
	0.0276	0.00187	-0.04726	0.00741	-0.08587				0.0276	0.00836	0.06616	0.01319	0.09867				0.276	2.0233	2.01766	0.277	0	-0.02				0.276	0.16512	0.16158	0.277	0	0
	0.0278	0.00163	-0.04736	0.00705	-0.08606				0.0278	0.0087	0.06654	0.01384	0.09937				0.278	2.0233	2.01786	0.279	0	-0.01				0.278	0.16512	0.16158	0.279	0	0
	0.028	0.00139	-0.04746	0.00669	-0.08626				0.028	0.00904	0.06691	0.01449	0.10007				0.28	2.0233	2.01796	0.281	0	0.01				0.28	0.16512	0.16158	0.281	0	0
	0.0282	0.00115	-0.04755	0.00633	-0.08645				0.0282	0.00938	0.06729	0.01514	0.10078				0.282	2.0233	2.01786	0.283	0	0				0.282	0.16512	0.16158	0.283	0	0
	0.0284	0.000907924	-0.04765	0.00596	-0.08664				0.0284	0.00972	0.06767	0.0158	0.10148				0.284	2.0233	2.01786	0.285	0	0				0.284	0.16512	0.16158	0.285	-0.01	0.01
	0.0286	0.000664224	-0.04774	0.0056	-0.08683				0.0286	0.01006	0.06805	0.01646	0.10219				0.286	2.0233	2.01786	0.287	-0.01	0.01				0.286	0.16502	0.16148	0.287	0	0
	0.0288	0.000419663	-0.04783	0.00523	-0.08701				0.0288	0.0104	0.06842	0.01712	0.1029				0.288	2.0232	2.01776	0.289	0	0.01				0.288	0.16502	0.16148	0.289	0	0
	0.029	0.000173752	-0.04792	0.00485	-0.08719				0.029	0.01075	0.0688	0.01778	0.1036				0.29	2.0232	2.01766	0.291	0	0				0.29	0.16502	0.16148	0.291	-0.01	0
	0.0292	-7.38571e-05	-0.048	0.00448	-0.08737				0.0292	0.01109	0.06918	0.01845	0.10431				0.292	2.0232	2.01766	0.293	0	-0.01				0.292	0.16492	0.16148	0.293	0	0
	0.0294	-0.000322363	-0.04809	0.00411	-0.08755				0.0294	0.01144	0.06955	0.01912	0.10502				0.294	2.0232	2.01776	0.295	0	0.01				0.294	0.16492	0.16148	0.295	0	0
	0.0296	-0.000572003	-0.04817	0.00373	-0.08772				0.0296	0.01179	0.06993	0.01979	0.10573				0.296	2.0232	2.01766	0.297	0	0				0.296	0.16492	0.16148	0.297	0	0
	0.0298	-0.000823002	-0.04825	0.00335	-0.0879				0.0298	0.01214	0.0703	0.02046	0.10644				0.298	2.0232	2.01766	0.299	0	-0.02				0.298	0.16492	0.16148	0.299	0	0
	0.03	-0.00108	-0.04833	0.00297	-0.08806				0.03	0.0125	0.07068	0.02113	0.10716				0.3	2.0232	2.01786	0.301	0	0				0.3	0.16492	0.16148	0.301	0.01	0
	0.0302	-0.00133	-0.04841	0.00258	-0.08823				0.0302	0.01285	0.07105	0.02181	0.10787				0.302	2.0232	2.01786	0.303	0	0.02				0.302	0.16502	0.16148	0.303	0	0
	0.0304	-0.00158	-0.04849	0.0022	-0.08839				0.0304	0.01321	0.07143	0.02248	0.10859				0.304	2.0232	2.01766	0.305	0	-0.01				0.304	0.16502	0.16148	0.305	0	0.01
	0.0306	-0.00184	-0.04856	0.00181	-0.08855				0.0306	0.01356	0.0718	0.02316	0.1093				0.306	2.0232	2.01776	0.307	0	0				0.306	0.16502	0.16138	0.307	-0.01	0
	0.0308	-0.00209	-0.04864	0.00143	-0.08871				0.0308	0.01392	0.07217	0.02385	0.11002				0.308	2.0232	2.01776	0.309	0	0.01				0.308	0.16492	0.16138	0.309	0	0
	0.031	-0.00235	-0.04871	0.00104	-0.08887				0.031	0.01428	0.07255	0.02453	0.11073				0.31	2.0232	2.01766	0.311	0	0.01				0.31	0.16492	0.16138	0.311	0	0
	0.0312	-0.00261	-0.04878	0.000644707	-0.08902				0.0312	0.01464	0.07292	0.02521	0.11145				0.312	2.0232	2.01756	0.313	0	-0.01				0.312	0.16492	0.16138	0.313	0	0
	0.0314	-0.00287	-0.04885	0.000251972	-0.08917				0.0314	0.015	0.07329	0.0259	0.11217				0.314	2.0232	2.01766	0.315	0	0				0.314	0.16492	0.16138	0.315	-0.01	0
	0.0316	-0.00313	-0.04892	-0.000142398	-0.08932				0.0316	0.01537	0.07366	0.02659	0.11289				0.316	2.0232	2.01766	0.317	0	0.01				0.316	0.16482	0.16138	0.317	0	0
	0.0318	-0.00339	-0.04898	-0.000538458	-0.08946				0.0318	0.01573	0.07403	0.02728	0.11361				0.318	2.0232	2.01756	0.319	0	-0.02				0.318	0.16482	0.16138	0.319	0	0
	0.032	-0.00366	-0.04904	-0.000935613	-0.08961				0.032	0.01609	0.0744	0.02797	0.11433				0.32	2.0232	2.01776	0.321	0	-0.01				0.32	0.16482	0.16138	0.321	0	0
	0.0322	-0.00392	-0.04911	-0.00133	-0.08975				0.0322	0.01646	0.07477	0.02866	0.11506				0.322	2.0232	2.01786	0.323	0	0.01				0.322	0.16482	0.16138	0.323	0.01	0
	0.0324	-0.00418	-0.04917	-0.00173	-0.08988				0.0324	0.01683	0.07514	0.02935	0.11578				0.324	2.0232	2.01776	0.325	0	0.01				0.324	0.16492	0.16138	0.325	0	0
	0.0326	-0.00445	-0.04923	-0.00214	-0.09002				0.0326	0.0172	0.07551	0.03004	0.1165				0.326	2.0232	2.01766	0.327	0	-0.01				0.326	0.16492	0.16138	0.327	0	0
	0.0328	-0.00471	-0.04928	-0.00254	-0.09015				0.0328	0.01757	0.07588	0.03074	0.11723				0.328	2.0232	2.01776	0.329	0	0.01				0.328	0.16492	0.16138	0.329	0	0.01
	0.033	-0.00498	-0.04934	-0.00294	-0.09028				0.033	0.01794	0.07625	0.03144	0.11796				0.33	2.0232	2.01766	0.331	0	0.01				0.33	0.16492	0.16128	0.331	0	0
	0.0332	-0.00525	-0.04939	-0.00335	-0.0904				0.0332	0.01831	0.07661	0.03213	0.11868				0.332	2.0232	2.01756	0.333	0	-0.01				0.332	0.16492	0.16128	0.333	0	0
	0.0334	-0.00552	-0.04944	-0.00375	-0.09053				0.0334	0.01868	0.07698	0.03283	0.11941				0.334	2.0232	2.01766	0.335	0	-0.02				0.334	0.16492	0.16128	0.335	-0.01	0
	0.0336	-0.00579	-0.04949	-0.00416	-0.09065				0.0336	0.01906	0.07735	0.03353	0.12014				0.336	2.0232	2.01786	0.337	0	0.01				0.336	0.16482	0.16128	0.337	0	-0.01
	0.0338	-0.00605	-0.04954	-0.00457	-0.09077				0.0338	0.01943	0.07771	0.03423	0.12087				0.338	2.0232	2.01776	0.339	0	0.01				0.338	0.16482	0.16138	0.339	0	0
	0.034	-0.00632	-0.04959	-0.00498	-0.09088				0.034	0.01981	0.07808	0.03493	0.1216				0.34	2.0232	2.01766	0.341	0	-0.02				0.34	0.16482	0.16138	0.341	0	0
	0.0342	-0.0066	-0.04963	-0.00539	-0.091				0.0342	0.02018	0.07844	0.03563	0.12233				0.342	2.0232	2.01786	0.343	0	0				0.342	0.16482	0.16138	0.343	0	0
	0.0344	-0.00687	-0.04968	-0.0058	-0.09111				0.0344	0.02056	0.0788	0.03634	0.12306				0.344	2.0232	2.01786	0.345	0	0.01				0.344	0.16482	0.16138	0.345	0.01	0
	0.0346	-0.00714	-0.04972	-0.00622	-0.09122				0.0346	0.02094	0.07917	0.03704	0.12379				0.346	2.0232	2.01776	0.347	0	0				0.346	0.16492	0.16138	0.347	0	-0.01
	0.0348	-0.00741	-0.04976	-0.00663	-0.09132				0.0348	0.02131	0.07953	0.03774	0.12452				0.348	2.0232	2.01776	0.349	0	0				0.348	0.16492	0.16148	0.349	0	0
	0.035	-0.00768	-0.0498	-0.00705	-0.09142				0.035	0.02169	0.07989	0.03845	0.12526				0.35	2.0232	2.01776	0.351	0	0.01				0.35	0.16492	0.16148	0.351	0.01	0
	0.0352	-0.00796	-0.04984	-0.00746	-0.09152				0.0352	0.02207	0.08025	0.03915	0.12599				0.352	2.0232	2.01766	0.353	0	0.01				0.352	0.16502	0.16148	0.353	0	0
	0.0354	-0.00823	-0.04987	-0.00788	-0.09162				0.0354	0.02245	0.08061	0.03986	0.12672				0.354	2.0232	2.01756	0.355	0	-0.03				0.354	0.16502	0.16148	0.355	0	0
	0.0356	-0.00851	-0.04991	-0.00829	-0.09172				0.0356	0.02283	0.08097	0.04056	0.12746				0.356	2.0232	2.01786	0.357	0	0				0.356	0.16502	0.16148	0.357	0	-0.01
	0.0358	-0.00878	-0.04994	-0.00871	-0.09181				0.0358	0.02322	0.08133	0.04127	0.12819				0.358	2.0232	2.01786	0.359	0	0.01				0.358	0.16502	0.16158	0.359	0	0
	0.036	-0.00905	-0.04997	-0.00913	-0.0919				0.036	0.0236	0.08169	0.04198	0.12893				0.36	2.0232	2.01776	0.361	0	-0.02				0.36	0.16502	0.16158	0.361	0	-0.01
	0.0362	-0.00933	-0.05	-0.00955	-0.09199				0.0362	0.02398	0.08204	0.04268	0.12966				0.362	2.0232	2.01796	0.363	0.01	-0.01				0.362	0.16502	0.16168	0.363	0	0
	0.0364	-0.00961	-0.05003	-0.00997	-0.09207				0.0364	0.02437	0.0824	0.04339	0.1304				0.364	2.0233	2.01806	0.365	0	0.02				0.364	0.16502	0.16168	0.365	0	0
	0.0366	-0.00988	-0.05006	-0.01039	-0.09215				0.0366	0.02475	0.08276	0.0441	0.13114				0.366	2.0233	2.01786	0.367	0	0.01				0.366	0.16502	0.16168	0.367	0.01	-0.01
	0.0368	-0.01016	-0.05008	-0.01081	-0.09223				0.0368	0.02513	0.08311	0.0448	0.13187				0.368	2.0233	2.01776	0.369	0	-0.01				0.368	0.16512	0.16178	0.369	0	0
	0.037	-0.01043	-0.05011	-0.01123	-0.09231				0.037	0.02552	0.08346	0.04551	0.13261				0.37	2.0233	2.01786	0.371	0	0.01				0.37	0.16512	0.16178	0.371	0.01	0
	0.0372	-0.01071	-0.05013	-0.01165	-0.09238				0.0372	0.0259	0.08382	0.04622	0.13335				0.372	2.0233	2.01776	0.373	0	0.02				0.372	0.16522	0.16178	0.373	0	-0.01
	0.0374	-0.01099	-0.05015	-0.01208	-0.09246				0.0374	0.02629	0.08417	0.04692	0.13409				0.374	2.0233	2.01756	0.375	0	-0.02				0.374	0.16522	0.16188	0.375	0	0
	0.0376	-0.01126	-0.05017	-0.0125	-0.09253				0.0376	0.02668	0.08452	0.04763	0.13483				0.376	2.0233	2.01776	0.377	0	-0.01				0.376	0.16522	0.16188	0.377	0.01	0
	0.0378	-0.01154	-0.05019	-0.01292	-0.09259				0.0378	0.02706	0.08487	0.04834	0.13557				0.378	2.0233	2.01786	0.379	0	-0.01				0.378	0.16532	0.16188	0.379	0	-0.01
	0.038	-0.01182	-0.0502	-0.01335	-0.09266				0.038	0.02745	0.08522	0.04904	0.1363				0.38	2.0233	2.01796	0.381	0	0				0.38	0.16532	0.16198	0.381	0	0
	0.0382	-0.01209	-0.05022	-0.01377	-0.09272				0.0382	0.02784	0.08557	0.04975	0.13704				0.382	2.0233	2.01796	0.383	0	-0.01				0.382	0.16532	0.16198	0.383	0	0
	0.0384	-0.01237	-0.05023	-0.01419	-0.09278				0.0384	0.02823	0.08591	0.05046	0.13778				0.384	2.0233	2.01806	0.385	0.01	0				0.384	0.16532	0.16198	0.385	0	-0.01
	0.0386	-0.01265	-0.05024	-0.01462	-0.09284				0.0386	0.02861	0.08626	0.05116	0.13852				0.386	2.0234	2.01806	0.387	0	0.02				0.386	0.16532	0.16208	0.387	0.01	0
	0.0388	-0.01292	-0.05026	-0.01504	-0.09289				0.0388	0.029	0.08661	0.05187	0.13926				0.388	2.0234	2.01786	0.389	0	0				0.388	0.16542	0.16208	0.389	0	0
	0.039	-0.0132	-0.05026	-0.01547	-0.09294				0.039	0.02939	0.08695	0.05257	0.14				0.39	2.0234	2.01786	0.391	0	0				0.39	0.16542	0.16208	0.391	0.01	0
	0.0392	-0.01348	-0.05027	-0.01589	-0.09299				0.0392	0.02978	0.08729	0.05328	0.14074				0.392	2.0234	2.01786	0.393	0	0.02				0.392	0.16552	0.16208	0.393	0	-0.01
	0.0394	-0.01376	-0.05028	-0.01632	-0.09304				0.0394	0.03017	0.08764	0.05398	0.14148				0.394	2.0234	2.01766	0.395	0	-0.01				0.394	0.16552	0.16218	0.395	0.01	0
	0.0396	-0.01403	-0.05029	-0.01674	-0.09308				0.0396	0.03056	0.08798	0.05469	0.14222				0.396	2.0234	2.01776	0.397	0	-0.02				0.396	0.16562	0.16218	0.397	0	0
	0.0398	-0.01431	-0.05029	-0.01716	-0.09313				0.0398	0.03095	0.08832	0.05539	0.14296				0.398	2.0234	2.01796	0.399	0	0				0.398	0.16562	0.16218	0.399	0	0
	0.04	-0.01459	-0.05029	-0.01759	-0.09317				0.04	0.03134	0.08866	0.05609	0.1437				0.4	2.0234	2.01796	0.401	0	-0.01				0.4	0.16562	0.16218	0.401	0.01	0
	0.0402	-0.01486	-0.0503	-0.01801	-0.0932				0.0402	0.03173	0.089	0.0568	0.14444				0.402	2.0234	2.01806	0.403	0.01	-0.01				0.402	0.16572	0.16218	0.403	0	0
	0.0404	-0.01514	-0.0503	-0.01844	-0.09324				0.0404	0.03212	0.08934	0.0575	0.14518				0.404	2.0235	2.01816	0.405	0	-0.01				0.404	0.16572	0.16218	0.405	0	0
	0.0406	-0.01541	-0.05029	-0.01886	-0.09327				0.0406	0.03251	0.08967	0.0582	0.14592				0.406	2.0235	2.01826	0.407	0	0.03				0.406	0.16572	0.16218	0.407	0	0
	0.0408	-0.01569	-0.05029	-0.01929	-0.0933				0.0408	0.0329	0.09001	0.0589	0.14666				0.408	2.0235	2.01796	0.409	0	0				0.408	0.16572	0.16218	0.409	0	-0.01
	0.041	-0.01596	-0.05029	-0.01971	-0.09333				0.041	0.03329	0.09034	0.0596	0.1474				0.41	2.0235	2.01796	0.411	0	0				0.41	0.16572	0.16228	0.411	0	0
	0.0412	-0.01624	-0.05028	-0.02013	-0.09335				0.0412	0.03368	0.09067	0.0603	0.14813				0.412	2.0235	2.01796	0.413	0	0				0.412	0.16572	0.16228	0.413	0	0
	0.0414	-0.01651	-0.05028	-0.02056	-0.09338				0.0414	0.03407	0.09101	0.061	0.14887				0.414	2.0235	2.01796	0.415	0	0.02				0.414	0.16572	0.16228	0.415	0.01	0
	0.0416	-0.01679	-0.05027	-0.02098	-0.0934				0.0416	0.03446	0.09134	0.0617	0.14961				0.416	2.0235	2.01776	0.417	0	-0.02				0.416	0.16582	0.16228	0.417	0	0
	0.0418	-0.01706	-0.05026	-0.0214	-0.09341				0.0418	0.03485	0.09167	0.06239	0.15035				0.418	2.0235	2.01796	0.419	0.01	-0.01				0.418	0.16582	0.16228	0.419	0	0
	0.042	-0.01733	-0.05025	-0.02182	-0.09343				0.042	0.03524	0.09199	0.06309	0.15108				0.42	2.0236	2.01806	0.421	0	-0.01				0.42	0.16582	0.16228	0.421	0	0
	0.0422	-0.01761	-0.05024	-0.02225	-0.09344				0.0422	0.03563	0.09232	0.06379	0.15182				0.422	2.0236	2.01816	0.423	0	0				0.422	0.16582	0.16228	0.423	0	0
	0.0424	-0.01788	-0.05023	-0.02267	-0.09345				0.0424	0.03603	0.09265	0.06448	0.15255				0.424	2.0236	2.01816	0.425	0	-0.02				0.424	0.16582	0.16228	0.425	0	0
	0.0426	-0.01815	-0.05021	-0.02309	-0.09346				0.0426	0.03642	0.09297	0.06518	0.15329				0.426	2.0236	2.01836	0.427	0	0.01				0.426	0.16582	0.16228	0.427	0	0
	0.0428	-0.01842	-0.0502	-0.02351	-0.09347				0.0428	0.03681	0.09329	0.06587	0.15402				0.428	2.0236	2.01826	0.429	0	0.02				0.428	0.16582	0.16228	0.429	0	0
	0.043	-0.01869	-0.05018	-0.02393	-0.09347				0.043	0.0372	0.09361	0.06656	0.15475				0.43	2.0236	2.01806	0.431	0	-0.01				0.43	0.16582	0.16228	0.431	-0.01	0
	0.0432	-0.01896	-0.05017	-0.02434	-0.09347				0.0432	0.03759	0.09393	0.06726	0.15548				0.432	2.0236	2.01816	0.433	0	0				0.432	0.16572	0.16228	0.433	0	0
	0.0434	-0.01923	-0.05015	-0.02476	-0.09347				0.0434	0.03798	0.09425	0.06795	0.15621				0.434	2.0236	2.01816	0.435	0	0.02				0.434	0.16572	0.16228	0.435	0	0
	0.0436	-0.0195	-0.05013	-0.02518	-0.09347				0.0436	0.03837	0.09457	0.06864	0.15694				0.436	2.0236	2.01796	0.437	0.01	0				0.436	0.16572	0.16228	0.437	0	0
	0.0438	-0.01977	-0.05011	-0.0256	-0.09347				0.0438	0.03876	0.09489	0.06933	0.15767				0.438	2.0237	2.01796	0.439	0	-0.02				0.438	0.16572	0.16228	0.439	0.01	0
	0.044	-0.02004	-0.05008	-0.02601	-0.09346				0.044	0.03915	0.0952	0.07002	0.1584				0.44	2.0237	2.01816	0.441	0	-0.01				0.44	0.16582	0.16228	0.441	0	0
	0.0442	-0.02031	-0.05006	-0.02643	-0.09345				0.0442	0.03954	0.09551	0.0707	0.15912				0.442	2.0237	2.01826	0.443	0	0.01				0.442	0.16582	0.16228	0.443	0	0.01
	0.0444	-0.02057	-0.05004	-0.02684	-0.09344				0.0444	0.03993	0.09583	0.07139	0.15985				0.444	2.0237	2.01816	0.445	0	-0.02				0.444	0.16582	0.16218	0.445	0	0
	0.0446	-0.02084	-0.05001	-0.02726	-0.09343				0.0446	0.04032	0.09614	0.07208	0.16057				0.446	2.0237	2.01836	0.447	0	-0.02				0.446	0.16582	0.16218	0.447	-0.01	0
	0.0448	-0.0211	-0.04998	-0.02767	-0.09341				0.0448	0.04071	0.09644	0.07276	0.16129				0.448	2.0237	2.01856	0.449	0	0.02				0.448	0.16572	0.16218	0.449	0	0
	0.045	-0.02137	-0.04995	-0.02808	-0.09339				0.045	0.0411	0.09675	0.07345	0.16201				0.45	2.0237	2.01836	0.451	0	0.01				0.45	0.16572	0.16218	0.451	0	0
	0.0452	-0.02163	-0.04993	-0.02849	-0.09338				0.0452	0.04148	0.09706	0.07413	0.16273				0.452	2.0237	2.01826	0.453	0	0				0.452	0.16572	0.16218	0.453	0	0
	0.0454	-0.02189	-0.04989	-0.0289	-0.09335				0.0454	0.04187	0.09736	0.07481	0.16345				0.454	2.0237	2.01826	0.455	0	0.02				0.454	0.16572	0.16218	0.455	-0.01	0
	0.0456	-0.02215	-0.04986	-0.02931	-0.09333				0.0456	0.04226	0.09766	0.07549	0.16417				0.456	2.0237	2.01806	0.457	0	0				0.456	0.16562	0.16218	0.457	0	0
	0.0458	-0.02242	-0.04983	-0.02972	-0.0933				0.0458	0.04265	0.09796	0.07617	0.16488				0.458	2.0237	2.01806	0.459	0	-0.01				0.458	0.16562	0.16218	0.459	0	0
	0.046	-0.02268	-0.0498	-0.03012	-0.09328				0.046	0.04304	0.09826	0.07685	0.16559				0.46	2.0237	2.01816	0.461	0	-0.02				0.46	0.16562	0.16218	0.461	0	0
	0.0462	-0.02293	-0.04976	-0.03053	-0.09325				0.0462	0.04342	0.09856	0.07753	0.1663				0.462	2.0237	2.01836	0.463	0	0.01				0.462	0.16562	0.16218	0.463	0	0
	0.0464	-0.02319	-0.04972	-0.03093	-0.09322				0.0464	0.04381	0.09886	0.07821	0.16701				0.464	2.0237	2.01826	0.465	0	0				0.464	0.16562	0.16218	0.465	0	0.01
	0.0466	-0.02345	-0.04969	-0.03133	-0.09318				0.0466	0.0442	0.09915	0.07889	0.16771				0.466	2.0237	2.01826	0.467	0.01	-0.03				0.466	0.16562	0.16208	0.467	0	0
	0.0468	-0.02371	-0.04965	-0.03174	-0.09315				0.0468	0.04459	0.09944	0.07956	0.16842				0.468	2.0238	2.01856	0.469	-0.01	0.02				0.468	0.16562	0.16208	0.469	0	0
	0.047	-0.02396	-0.04961	-0.03214	-0.09311				0.047	0.04497	0.09973	0.08024	0.16912				0.47	2.0237	2.01836	0.471	0	0.02				0.47	0.16562	0.16208	0.471	0	0
	0.0472	-0.02421	-0.04957	-0.03254	-0.09307				0.0472	0.04536	0.10002	0.08091	0.16982				0.472	2.0237	2.01816	0.473	0	-0.01				0.472	0.16562	0.16208	0.473	0	0
	0.0474	-0.02447	-0.04952	-0.03293	-0.09303				0.0474	0.04574	0.10031	0.08158	0.17052				0.474	2.0237	2.01826	0.475	0	0				0.474	0.16562	0.16208	0.475	-0.01	0
	0.0476	-0.02472	-0.04948	-0.03333	-0.09298				0.0476	0.04613	0.10059	0.08226	0.17121				0.476	2.0237	2.01826	0.477	0	0.02				0.476	0.16552	0.16208	0.477	0	0
	0.0478	-0.02497	-0.04944	-0.03372	-0.09294				0.0478	0.04651	0.10087	0.08293	0.1719				0.478	2.0237	2.01806	0.479	0	0				0.478	0.16552	0.16208	0.479	0	0
	0.048	-0.02522	-0.04939	-0.03412	-0.09289				0.048	0.0469	0.10116	0.0836	0.17259				0.48	2.0237	2.01806	0.481	0	-0.02				0.48	0.16552	0.16208	0.481	0	0
	0.0482	-0.02547	-0.04934	-0.03451	-0.09284				0.0482	0.04728	0.10144	0.08426	0.17328				0.482	2.0237	2.01826	0.483	0	0				0.482	0.16552	0.16208	0.483	0	0
	0.0484	-0.02572	-0.0493	-0.0349	-0.09279				0.0484	0.04767	0.10171	0.08493	0.17396				0.484	2.0237	2.01826	0.485	-0.01	0.01				0.484	0.16552	0.16208	0.485	0	0.01
	0.0486	-0.02596	-0.04925	-0.03529	-0.09274				0.0486	0.04805	0.10199	0.0856	0.17464				0.486	2.0236	2.01816	0.487	0.01	-0.01				0.486	0.16552	0.16198	0.487	0	0
	0.0488	-0.02621	-0.0492	-0.03568	-0.09268				0.0488	0.04843	0.10226	0.08626	0.17532				0.488	2.0237	2.01826	0.489	-0.01	0				0.488	0.16552	0.16198	0.489	0	0
	0.049	-0.02645	-0.04915	-0.03606	-0.09263				0.049	0.04881	0.10253	0.08693	0.17599				0.49	2.0236	2.01826	0.491	0	0.01				0.49	0.16552	0.16198	0.491	0	0
	0.0492	-0.02669	-0.04909	-0.03645	-0.09257				0.0492	0.0492	0.1028	0.08759	0.17667				0.492	2.0236	2.01816	0.493	0	0.01				0.492	0.16552	0.16198	0.493	0	0
	0.0494	-0.02694	-0.04904	-0.03683	-0.09251				0.0494	0.04958	0.10307	0.08826	0.17733				0.494	2.0236	2.01806	0.495	0	0				0.494	0.16552	0.16198	0.495	-0.01	0
	0.0496	-0.02718	-0.04898	-0.03721	-0.09244				0.0496	0.04996	0.10333	0.08892	0.178				0.496	2.0236	2.01806	0.497	0	0.01				0.496	0.16542	0.16198	0.497	0	0.01
	0.0498	-0.02741	-0.04893	-0.03759	-0.09238				0.0498	0.05034	0.1036	0.08958	0.17866				0.498	2.0236	2.01796	0.499	-0.01	0.01				0.498	0.16542	0.16188	0.499	0	0
	0.05	-0.02765	-0.04887	-0.03797	-0.09231				0.05	0.05072	0.10386	0.09024	0.17932				0.5	2.0235	2.01786	0.501	0	-0.01				0.5	0.16542	0.16188	0.501	0	0
	0.0502	-0.02789	-0.04881	-0.03835	-0.09225				0.0502	0.0511	0.10411	0.09089	0.17997				0.502	2.0235	2.01796	0.503	0	-0.01				0.502	0.16542	0.16188	0.503	-0.01	0
	0.0504	-0.02812	-0.04875	-0.03872	-0.09218				0.0504	0.05148	0.10437	0.09155	0.18063				0.504	2.0235	2.01806	0.505	-0.01	0.02				0.504	0.16532	0.16188	0.505	0	0
	0.0506	-0.02836	-0.04869	-0.03909	-0.0921				0.0506	0.05186	0.10462	0.09221	0.18127				0.506	2.0234	2.01786	0.507	0	-0.01				0.506	0.16532	0.16188	0.507	0	0
	0.0508	-0.02859	-0.04863	-0.03946	-0.09203				0.0508	0.05223	0.10488	0.09286	0.18192				0.508	2.0234	2.01796	0.509	0	-0.01				0.508	0.16532	0.16188	0.509	0	0
	0.051	-0.02882	-0.04857	-0.03983	-0.09196				0.051	0.05261	0.10512	0.09352	0.18255				0.51	2.0234	2.01806	0.511	0	0.02				0.51	0.16532	0.16188	0.511	0	0
	0.0512	-0.02905	-0.04851	-0.0402	-0.09188				0.0512	0.05299	0.10537	0.09417	0.18319				0.512	2.0234	2.01786	0.513	0	0.01				0.512	0.16532	0.16188	0.513	0	0.01
	0.0514	-0.02928	-0.04844	-0.04057	-0.0918				0.0514	0.05336	0.10562	0.09482	0.18382				0.514	2.0234	2.01776	0.515	-0.01	0				0.514	0.16532	0.16178	0.515	0	0
	0.0516	-0.0295	-0.04838	-0.04093	-0.09172				0.0516	0.05374	0.10586	0.09547	0.18445				0.516	2.0233	2.01776	0.517	0	-0.01				0.516	0.16532	0.16178	0.517	0	0
	0.0518	-0.02973	-0.04831	-0.04129	-0.09164				0.0518	0.05411	0.1061	0.09612	0.18507				0.518	2.0233	2.01786	0.519	0	0.02				0.518	0.16532	0.16178	0.519	0	0
	0.052	-0.02995	-0.04824	-0.04165	-0.09156				0.052	0.05449	0.10633	0.09677	0.18568				0.52	2.0233	2.01766	0.521	0	0				0.52	0.16532	0.16178	0.521	-0.01	0
	0.0522	-0.03018	-0.04817	-0.04201	-0.09147				0.0522	0.05486	0.10657	0.09742	0.1863				0.522	2.0233	2.01766	0.523	0	-0.02				0.522	0.16522	0.16178	0.523	0	0
	0.0524	-0.0304	-0.0481	-0.04237	-0.09138				0.0524	0.05524	0.1068	0.09807	0.18691				0.524	2.0233	2.01786	0.525	-0.01	0.01				0.524	0.16522	0.16178	0.525	0	0
	0.0526	-0.03062	-0.04803	-0.04272	-0.09129				0.0526	0.05561	0.10703	0.09871	0.18751				0.526	2.0232	2.01776	0.527	0	0.01				0.526	0.16522	0.16178	0.527	0	0
	0.0528	-0.03084	-0.04796	-0.04307	-0.0912				0.0528	0.05598	0.10726	0.09936	0.18811				0.528	2.0232	2.01766	0.529	0	-0.02				0.528	0.16522	0.16178	0.529	0	0
	0.053	-0.03105	-0.04789	-0.04342	-0.09111				0.053	0.05635	0.10748	0.1	0.1887				0.53	2.0232	2.01786	0.531	0	0				0.53	0.16522	0.16178	0.531	0	0.01
	0.0532	-0.03127	-0.04781	-0.04377	-0.09102				0.0532	0.05672	0.1077	0.10064	0.18929				0.532	2.0232	2.01786	0.533	0	0.02				0.532	0.16522	0.16168	0.533	0	0
	0.0534	-0.03148	-0.04773	-0.04412	-0.09092				0.0534	0.05709	0.10792	0.10128	0.18987				0.534	2.0232	2.01766	0.535	-0.01	0.01				0.534	0.16522	0.16168	0.535	0	0
	0.0536	-0.03169	-0.04766	-0.04446	-0.09082				0.0536	0.05746	0.10814	0.10192	0.19044				0.536	2.0231	2.01756	0.537	0	-0.01				0.536	0.16522	0.16168	0.537	0	0
	0.0538	-0.0319	-0.04758	-0.0448	-0.09072				0.0538	0.05783	0.10835	0.10256	0.19101				0.538	2.0231	2.01766	0.539	0	0				0.538	0.16522	0.16168	0.539	0	0
	0.054	-0.03211	-0.0475	-0.04514	-0.09062				0.054	0.0582	0.10856	0.1032	0.19158				0.54	2.0231	2.01766	0.541	0	0.02				0.54	0.16522	0.16168	0.541	0	0
	0.0542	-0.03232	-0.04742	-0.04548	-0.09052				0.0542	0.05857	0.10877	0.10383	0.19214				0.542	2.0231	2.01746	0.543	0	-0.02				0.542	0.16522	0.16168	0.543	-0.01	0
	0.0544	-0.03252	-0.04734	-0.04581	-0.09042				0.0544	0.05893	0.10898	0.10447	0.19269				0.544	2.0231	2.01766	0.545	0	-0.01				0.544	0.16512	0.16168	0.545	0	0.01
	0.0546	-0.03273	-0.04726	-0.04615	-0.09031				0.0546	0.0593	0.10918	0.1051	0.19324				0.546	2.0231	2.01776	0.547	0	0.01				0.546	0.16512	0.16158	0.547	0	0
	0.0548	-0.03293	-0.04718	-0.04648	-0.0902				0.0548	0.05966	0.10938	0.10574	0.19378				0.548	2.0231	2.01766	0.549	0	0				0.548	0.16512	0.16158	0.549	0	0
	0.055	-0.03313	-0.04709	-0.04681	-0.09009				0.055	0.06003	0.10957	0.10637	0.19431				0.55	2.0231	2.01766	0.551	0	-0.01				0.55	0.16512	0.16158	0.551	0	0
	0.0552	-0.03333	-0.04701	-0.04713	-0.08998				0.0552	0.06039	0.10977	0.107	0.19484				0.552	2.0231	2.01776	0.553	0	0.02				0.552	0.16512	0.16158	0.553	0	0
	0.0554	-0.03353	-0.04692	-0.04746	-0.08987				0.0554	0.06076	0.10996	0.10763	0.19536				0.554	2.0231	2.01756	0.555	0	0.01				0.554	0.16512	0.16158	0.555	0	0
	0.0556	-0.03372	-0.04683	-0.04778	-0.08975				0.0556	0.06112	0.11014	0.10825	0.19588				0.556	2.0231	2.01746	0.557	0	-0.01				0.556	0.16512	0.16158	0.557	0	0
	0.0558	-0.03392	-0.04675	-0.0481	-0.08963				0.0558	0.06148	0.11033	0.10888	0.19638				0.558	2.0231	2.01756	0.559	0	0				0.558	0.16512	0.16158	0.559	0	0
	0.056	-0.03411	-0.04666	-0.04842	-0.08951				0.056	0.06184	0.11051	0.1095	0.19688				0.56	2.0231	2.01756	0.561	0	0.01				0.56	0.16512	0.16158	0.561	0	0
	0.0562	-0.0343	-0.04657	-0.04873	-0.08939				0.0562	0.0622	0.11069	0.11013	0.19738				0.562	2.0231	2.01746	0.563	0	-0.01				0.562	0.16512	0.16158	0.563	0	0.01
	0.0564	-0.03449	-0.04647	-0.04905	-0.08927				0.0564	0.06256	0.11086	0.11075	0.19786				0.564	2.0231	2.01756	0.565	0	-0.02				0.564	0.16512	0.16148	0.565	0	0
	0.0566	-0.03468	-0.04638	-0.04936	-0.08915				0.0566	0.06292	0.11103	0.11137	0.19834				0.566	2.0231	2.01776	0.567	0	0.01				0.566	0.16512	0.16148	0.567	-0.01	0
	0.0568	-0.03486	-0.04629	-0.04967	-0.08902				0.0568	0.06328	0.1112	0.11199	0.19881				0.568	2.0231	2.01766	0.569	0	0				0.568	0.16502	0.16148	0.569	0	0
	0.057	-0.03505	-0.04619	-0.04997	-0.08889				0.057	0.06364	0.11136	0.11261	0.19928				0.57	2.0231	2.01766	0.571	0	0				0.57	0.16502	0.16148	0.571	0	0
	0.0572	-0.03523	-0.0461	-0.05028	-0.08877				0.0572	0.064	0.11153	0.11323	0.19973				0.572	2.0231	2.01766	0.573	0	0				0.572	0.16502	0.16148	0.573	0	0
	0.0574	-0.03541	-0.046	-0.05058	-0.08863				0.0574	0.06435	0.11168	0.11384	0.20018				0.574	2.0231	2.01766	0.575	0	0.02				0.574	0.16502	0.16148	0.575	0	0
	0.0576	-0.03559	-0.04591	-0.05088	-0.0885				0.0576	0.06471	0.11184	0.11446	0.20062				0.576	2.0231	2.01746	0.577	0	0				0.576	0.16502	0.16148	0.577	0	0
	0.0578	-0.03576	-0.04581	-0.05117	-0.08837				0.0578	0.06506	0.11199	0.11507	0.20105				0.578	2.0231	2.01746	0.579	0	-0.01				0.578	0.16502	0.16148	0.579	0.01	0
	0.058	-0.03594	-0.04571	-0.05147	-0.08823				0.058	0.06542	0.11214	0.11568	0.20147				0.58	2.0231	2.01756	0.581	0	0				0.58	0.16512	0.16148	0.581	0	0
	0.0582	-0.03611	-0.04561	-0.05176	-0.08809				0.0582	0.06577	0.11228	0.11629	0.20189				0.582	2.0231	2.01756	0.583	0	0.01				0.582	0.16512	0.16148	0.583	0	0
	0.0584	-0.03628	-0.04551	-0.05205	-0.08795				0.0584	0.06612	0.11242	0.1169	0.20229				0.584	2.0231	2.01746	0.585	0	-0.03				0.584	0.16512	0.16148	0.585	0	-0.01
	0.0586	-0.03645	-0.04541	-0.05234	-0.08781				0.0586	0.06647	0.11256	0.11751	0.20269				0.586	2.0231	2.01776	0.587	0	0				0.586	0.16512	0.16158	0.587	0	0
	0.0588	-0.03662	-0.0453	-0.05262	-0.08767				0.0588	0.06683	0.11269	0.11812	0.20308				0.588	2.0231	2.01776	0.589	0	0.01				0.588	0.16512	0.16158	0.589	0	0
	0.059	-0.03679	-0.0452	-0.0529	-0.08752				0.059	0.06718	0.11282	0.11872	0.20346				0.59	2.0231	2.01766	0.591	0	0				0.59	0.16512	0.16158	0.591	0	0
	0.0592	-0.03695	-0.04509	-0.05318	-0.08738				0.0592	0.06753	0.11295	0.11932	0.20383				0.592	2.0231	2.01766	0.593	0	-0.01				0.592	0.16512	0.16158	0.593	-0.01	0
	0.0594	-0.03711	-0.04499	-0.05346	-0.08723				0.0594	0.06787	0.11307	0.11993	0.20419				0.594	2.0231	2.01776	0.595	0	0.02				0.594	0.16502	0.16158	0.595	0.01	-0.01
	0.0596	-0.03727	-0.04488	-0.05374	-0.08708				0.0596	0.06822	0.11319	0.12053	0.20454				0.596	2.0231	2.01756	0.597	0	0.02				0.596	0.16512	0.16168	0.597	0	0
	0.0598	-0.03743	-0.04477	-0.05401	-0.08693				0.0598	0.06857	0.11331	0.12113	0.20488				0.598	2.0231	2.01736	0.599	0	-0.02				0.598	0.16512	0.16168	0.599	0	0
	0.06	-0.03759	-0.04466	-0.05428	-0.08678				0.06	0.06892	0.11342	0.12173	0.20521				0.6	2.0231	2.01756	0.601	0	0				0.6	0.16512	0.16168	0.601	0	-0.01
	0.0602	-0.03774	-0.04456	-0.05455	-0.08662				0.0602	0.06926	0.11353	0.12232	0.20553				0.602	2.0231	2.01756	0.603	0	0				0.602	0.16512	0.16178	0.603	0.01	0
	0.0604	-0.0379	-0.04444	-0.05481	-0.08646				0.0604	0.06961	0.11363	0.12292	0.20585				0.604	2.0231	2.01756	0.605	0	-0.01				0.604	0.16522	0.16178	0.605	0	0
	0.0606	-0.03805	-0.04433	-0.05507	-0.08631				0.0606	0.06995	0.11373	0.12351	0.20615				0.606	2.0231	2.01766	0.607	0	-0.02				0.606	0.16522	0.16178	0.607	0	0
	0.0608	-0.0382	-0.04422	-0.05533	-0.08615				0.0608	0.07029	0.11383	0.12411	0.20644				0.608	2.0231	2.01786	0.609	0	0				0.608	0.16522	0.16178	0.609	0	-0.01
	0.061	-0.03835	-0.04411	-0.05559	-0.08599				0.061	0.07063	0.11392	0.1247	0.20672				0.61	2.0231	2.01786	0.611	0	0.01				0.61	0.16522	0.16188	0.611	0.01	0
	0.0612	-0.03849	-0.04399	-0.05585	-0.08582				0.0612	0.07098	0.11401	0.12529	0.20699				0.612	2.0231	2.01776	0.613	0	0				0.612	0.16532	0.16188	0.613	0	0
	0.0614	-0.03864	-0.04388	-0.0561	-0.08566				0.0614	0.07132	0.11409	0.12588	0.20725				0.614	2.0231	2.01776	0.615	0	0				0.614	0.16532	0.16188	0.615	0	-0.01
	0.0616	-0.03878	-0.04376	-0.05635	-0.08549				0.0616	0.07166	0.11417	0.12646	0.2075				0.616	2.0231	2.01776	0.617	0	0.03				0.616	0.16532	0.16198	0.617	0	0
	0.0618	-0.03892	-0.04365	-0.0566	-0.08533				0.0618	0.072	0.11425	0.12705	0.20774				0.618	2.0231	2.01746	0.619	0	-0.01				0.618	0.16532	0.16198	0.619	0	-0.01
	0.062	-0.03906	-0.04353	-0.05684	-0.08516				0.062	0.07233	0.11432	0.12764	0.20797				0.62	2.0231	2.01756	0.621	0	-0.01				0.62	0.16532	0.16208	0.621	0	0
	0.0622	-0.0392	-0.04341	-0.05709	-0.08499				0.0622	0.07267	0.11439	0.12822	0.20818				0.622	2.0231	2.01766	0.623	0	0.01				0.622	0.16532	0.16208	0.623	0.01	0
	0.0624	-0.03933	-0.04329	-0.05733	-0.08481				0.0624	0.07301	0.11445	0.1288	0.20839				0.624	2.0231	2.01756	0.625	0	-0.01				0.624	0.16542	0.16208	0.625	0.01	-0.01
	0.0626	-0.03946	-0.04317	-0.05757	-0.08464				0.0626	0.07334	0.11451	0.12938	0.20858				0.626	2.0231	2.01766	0.627	0.01	-0.02				0.626	0.16552	0.16218	0.627	0	0
	0.0628	-0.0396	-0.04305	-0.0578	-0.08446				0.0628	0.07368	0.11457	0.12996	0.20876				0.628	2.0232	2.01786	0.629	0	0				0.628	0.16552	0.16218	0.629	0.01	0
	0.063	-0.03973	-0.04293	-0.05803	-0.08429				0.063	0.07401	0.11462	0.13054	0.20893				0.63	2.0232	2.01786	0.631	0	0				0.63	0.16562	0.16218	0.631	0	0
	0.0632	-0.03985	-0.04281	-0.05826	-0.08411				0.0632	0.07434	0.11467	0.13112	0.20909				0.632	2.0232	2.01786	0.633	0	0.01				0.632	0.16562	0.16218	0.633	0	-0.01
	0.0634	-0.03998	-0.04269	-0.05849	-0.08393				0.0634	0.07467	0.11471	0.13169	0.20924				0.634	2.0232	2.01776	0.635	0	-0.01				0.634	0.16562	0.16228	0.635	0	0
	0.0636	-0.0401	-0.04256	-0.05872	-0.08375				0.0636	0.075	0.11475	0.13226	0.20937				0.636	2.0232	2.01786	0.637	0	0.02				0.636	0.16562	0.16228	0.637	0	0
	0.0638	-0.04023	-0.04244	-0.05894	-0.08356				0.0638	0.07533	0.11478	0.13284	0.20949				0.638	2.0232	2.01766	0.639	0	0.01				0.638	0.16562	0.16228	0.639	0.01	0
	0.064	-0.04035	-0.04231	-0.05916	-0.08338				0.064	0.07566	0.11482	0.13341	0.2096				0.64	2.0232	2.01756	0.641	0	-0.02				0.64	0.16572	0.16228	0.641	0	-0.01
	0.0642	-0.04047	-0.04219	-0.05938	-0.08319				0.0642	0.07599	0.11484	0.13398	0.2097				0.642	2.0232	2.01776	0.643	0	0.01				0.642	0.16572	0.16238	0.643	0	0
	0.0644	-0.04058	-0.04206	-0.05959	-0.08301				0.0644	0.07632	0.11486	0.13455	0.20979				0.644	2.0232	2.01766	0.645	0	0.01				0.644	0.16572	0.16238	0.645	0.01	0
	0.0646	-0.0407	-0.04193	-0.0598	-0.08282				0.0646	0.07664	0.11488	0.13512	0.20986				0.646	2.0232	2.01756	0.647	0	-0.02				0.646	0.16582	0.16238	0.647	0	0
	0.0648	-0.04081	-0.0418	-0.06002	-0.08263				0.0648	0.07697	0.11489	0.13568	0.20992				0.648	2.0232	2.01776	0.649	0	-0.02				0.648	0.16582	0.16238	0.649	0	0
	0.065	-0.04092	-0.04168	-0.06022	-0.08243				0.065	0.07729	0.1149	0.13625	0.20996				0.65	2.0232	2.01796	0.651	0.01	0.01				0.65	0.16582	0.16238	0.651	0.01	0
	0.0652	-0.04103	-0.04155	-0.06043	-0.08224				0.0652	0.07762	0.11491	0.13681	0.21				0.652	2.0233	2.01786	0.653	0	0				0.652	0.16592	0.16238	0.653	0	0
	0.0654	-0.04114	-0.04142	-0.06063	-0.08205				0.0654	0.07794	0.11491	0.13737	0.21002				0.654	2.0233	2.01786	0.655	0	-0.01				0.654	0.16592	0.16238	0.655	0	0
	0.0656	-0.04124	-0.04128	-0.06083	-0.08185				0.0656	0.07826	0.1149	0.13793	0.21002				0.656	2.0233	2.01796	0.657	0	0.01				0.656	0.16592	0.16238	0.657	0	0
	0.0658	-0.04135	-0.04115	-0.06103	-0.08165				0.0658	0.07858	0.11489	0.13849	0.21002				0.658	2.0233	2.01786	0.659	0	0.02				0.658	0.16592	0.16238	0.659	0	0
	0.066	-0.04145	-0.04102	-0.06122	-0.08145				0.066	0.0789	0.11488	0.13905	0.20999				0.66	2.0233	2.01766	0.661	0	-0.01				0.66	0.16592	0.16238	0.661	0	0
	0.0662	-0.04155	-0.04089	-0.06142	-0.08125				0.0662	0.07922	0.11486	0.13961	0.20996				0.662	2.0233	2.01776	0.663	0	0				0.662	0.16592	0.16238	0.663	0	-0.01
	0.0664	-0.04165	-0.04075	-0.06161	-0.08105				0.0664	0.07953	0.11484	0.14016	0.20991				0.664	2.0233	2.01776	0.665	0	0.01				0.664	0.16592	0.16248	0.665	0	0
	0.0666	-0.04174	-0.04062	-0.06179	-0.08085				0.0666	0.07985	0.11481	0.14072	0.20985				0.666	2.0233	2.01766	0.667	0	-0.01				0.666	0.16592	0.16248	0.667	0	0
	0.0668	-0.04184	-0.04048	-0.06198	-0.08064				0.0668	0.08016	0.11478	0.14127	0.20977				0.668	2.0233	2.01776	0.669	0.01	-0.02				0.668	0.16592	0.16248	0.669	0	0
	0.067	-0.04193	-0.04035	-0.06216	-0.08044				0.067	0.08048	0.11474	0.14182	0.20968				0.67	2.0234	2.01796	0.671	0	-0.01				0.67	0.16592	0.16248	0.671	0.01	0
	0.0672	-0.04202	-0.04021	-0.06234	-0.08023				0.0672	0.08079	0.1147	0.14237	0.20958				0.672	2.0234	2.01806	0.673	0	0.01				0.672	0.16602	0.16248	0.673	0	0
	0.0674	-0.04211	-0.04007	-0.06252	-0.08002				0.0674	0.0811	0.11465	0.14292	0.20946				0.674	2.0234	2.01796	0.675	0	-0.01				0.674	0.16602	0.16248	0.675	0	0
	0.0676	-0.0422	-0.03994	-0.0627	-0.07981				0.0676	0.08141	0.1146	0.14347	0.20933				0.676	2.0234	2.01806	0.677	0	0				0.676	0.16602	0.16248	0.677	0	0
	0.0678	-0.04228	-0.0398	-0.06287	-0.0796				0.0678	0.08172	0.11455	0.14402	0.20918				0.678	2.0234	2.01806	0.679	0	0.02				0.678	0.16602	0.16248	0.679	0	0.01
	0.068	-0.04237	-0.03966	-0.06304	-0.07938				0.068	0.08203	0.11449	0.14456	0.20902				0.68	2.0234	2.01786	0.681	0	0.01				0.68	0.16602	0.16238	0.681	0	0
	0.0682	-0.04245	-0.03952	-0.06321	-0.07917				0.0682	0.08234	0.11442	0.14511	0.20884				0.682	2.0234	2.01776	0.683	0	-0.01				0.682	0.16602	0.16238	0.683	-0.01	0
	0.0684	-0.04253	-0.03938	-0.06337	-0.07895				0.0684	0.08265	0.11435	0.14565	0.20865				0.684	2.0234	2.01786	0.685	0	0				0.684	0.16592	0.16238	0.685	0	0
	0.0686	-0.04261	-0.03924	-0.06354	-0.07874				0.0686	0.08296	0.11428	0.14619	0.20844				0.686	2.0234	2.01786	0.687	0	0.01				0.686	0.16592	0.16238	0.687	0	0
	0.0688	-0.04268	-0.0391	-0.0637	-0.07852				0.0688	0.08326	0.1142	0.14673	0.20822				0.688	2.0234	2.01776	0.689	0.01	-0.02				0.688	0.16592	0.16238	0.689	0	0
	0.069	-0.04276	-0.03896	-0.06386	-0.0783				0.069	0.08356	0.11411	0.14727	0.20798				0.69	2.0235	2.01796	0.691	0	-0.01				0.69	0.16592	0.16238	0.691	0	0
	0.0692	-0.04283	-0.03882	-0.06401	-0.07808				0.0692	0.08387	0.11402	0.14781	0.20773				0.692	2.0235	2.01806	0.693	0	0				0.692	0.16592	0.16238	0.693	0	0
	0.0694	-0.0429	-0.03868	-0.06417	-0.07785				0.0694	0.08417	0.11392	0.14835	0.20747				0.694	2.0235	2.01806	0.695	0	0.01				0.694	0.16592	0.16238	0.695	0	0
	0.0696	-0.04297	-0.03853	-0.06432	-0.07763				0.0696	0.08447	0.11382	0.14888	0.20718				0.696	2.0235	2.01796	0.697	0	-0.02				0.696	0.16592	0.16238	0.697	0	0
	0.0698	-0.04304	-0.03839	-0.06447	-0.07741				0.0698	0.08477	0.11372	0.14942	0.20688				0.698	2.0235	2.01816	0.699	0	0.01				0.698	0.16592	0.16238	0.699	0	0
	0.07	-0.0431	-0.03825	-0.06461	-0.07718				0.07	0.08507	0.11361	0.14995	0.20657				0.7	2.0235	2.01806	0.701	0	0.02				0.7	0.16592	0.16238	0.701	0	0
	0.0702	-0.04317	-0.0381	-0.06476	-0.07695				0.0702	0.08536	0.11349	0.15048	0.20624				0.702	2.0235	2.01786	0.703	0	-0.01				0.702	0.16592	0.16238	0.703	0	0
	0.0704	-0.04323	-0.03796	-0.0649	-0.07672				0.0704	0.08566	0.11337	0.15101	0.2059				0.704	2.0235	2.01796	0.705	0	0				0.704	0.16592	0.16238	0.705	-0.01	0.01
	0.0706	-0.04329	-0.03781	-0.06504	-0.07649				0.0706	0.08596	0.11325	0.15154	0.20554				0.706	2.0235	2.01796	0.707	0	0.01				0.706	0.16582	0.16228	0.707	0	0
	0.0708	-0.04335	-0.03767	-0.06518	-0.07626				0.0708	0.08625	0.11312	0.15207	0.20516				0.708	2.0235	2.01786	0.709	0	0				0.708	0.16582	0.16228	0.709	0	0
	0.071	-0.04341	-0.03752	-0.06531	-0.07603				0.071	0.08654	0.11298	0.15259	0.20477				0.71	2.0235	2.01786	0.711	0	-0.02				0.71	0.16582	0.16228	0.711	0	0
	0.0712	-0.04346	-0.03737	-0.06544	-0.0758				0.0712	0.08683	0.11284	0.15312	0.20436				0.712	2.0235	2.01806	0.713	0	0				0.712	0.16582	0.16228	0.713	-0.01	0
	0.0714	-0.04351	-0.03723	-0.06557	-0.07556				0.0714	0.08712	0.11269	0.15364	0.20394				0.714	2.0235	2.01806	0.715	0	0.01				0.714	0.16572	0.16228	0.715	0	0
	0.0716	-0.04357	-0.03708	-0.0657	-0.07533				0.0716	0.08741	0.11254	0.15416	0.2035				0.716	2.0235	2.01796	0.717	0	-0.01				0.716	0.16572	0.16228	0.717	0	0
	0.0718	-0.04362	-0.03693	-0.06583	-0.07509				0.0718	0.0877	0.11239	0.15469	0.20304				0.718	2.0235	2.01806	0.719	0	0				0.718	0.16572	0.16228	0.719	0.01	0
	0.072	-0.04366	-0.03678	-0.06595	-0.07485				0.072	0.08799	0.11223	0.15521	0.20257				0.72	2.0235	2.01806	0.721	-0.01	0.02				0.72	0.16582	0.16228	0.721	0	0
	0.0722	-0.04371	-0.03663	-0.06607	-0.07461				0.0722	0.08828	0.11206	0.15572	0.20208				0.722	2.0234	2.01786	0.723	0	0				0.722	0.16582	0.16228	0.723	-0.01	0.01
	0.0724	-0.04376	-0.03648	-0.06619	-0.07437				0.0724	0.08856	0.11189	0.15624	0.20157				0.724	2.0234	2.01786	0.725	0	0				0.724	0.16572	0.16218	0.725	0	0
	0.0726	-0.0438	-0.03634	-0.06631	-0.07413				0.0726	0.08885	0.11171	0.15676	0.20105				0.726	2.0234	2.01786	0.727	0	-0.01				0.726	0.16572	0.16218	0.727	0	0
	0.0728	-0.04384	-0.03619	-0.06642	-0.07389				0.0728	0.08913	0.11153	0.15727	0.20052				0.728	2.0234	2.01796	0.729	0	0.02				0.728	0.16572	0.16218	0.729	0	0
	0.073	-0.04388	-0.03604	-0.06653	-0.07365				0.073	0.08941	0.11134	0.15779	0.19996				0.73	2.0234	2.01776	0.731	0	-0.02				0.73	0.16572	0.16218	0.731	-0.01	0
	0.0732	-0.04392	-0.03588	-0.06664	-0.0734				0.0732	0.08969	0.11114	0.1583	0.19939				0.732	2.0234	2.01796	0.733	0	0				0.732	0.16562	0.16218	0.733	0	0
	0.0734	-0.04396	-0.03573	-0.06675	-0.07315				0.0734	0.08997	0.11095	0.15881	0.1988				0.734	2.0234	2.01796	0.735	-0.01	0.01				0.734	0.16562	0.16218	0.735	0	0
	0.0736	-0.04399	-0.03558	-0.06686	-0.07291				0.0736	0.09025	0.11074	0.15932	0.1982				0.736	2.0233	2.01786	0.737	0	0.01				0.736	0.16562	0.16218	0.737	0	0
	0.0738	-0.04402	-0.03543	-0.06696	-0.07266				0.0738	0.09053	0.11053	0.15983	0.19758				0.738	2.0233	2.01776	0.739	0	-0.01				0.738	0.16562	0.16218	0.739	0	0
	0.074	-0.04406	-0.03528	-0.06706	-0.07241				0.074	0.0908	0.11032	0.16033	0.19695				0.74	2.0233	2.01786	0.741	0	0.01				0.74	0.16562	0.16218	0.741	0	0.01
	0.0742	-0.04409	-0.03513	-0.06716	-0.07216				0.0742	0.09108	0.1101	0.16084	0.19629				0.742	2.0233	2.01776	0.743	-0.01	0.02				0.742	0.16562	0.16208	0.743	0	0
	0.0744	-0.04411	-0.03497	-0.06725	-0.07191				0.0744	0.09135	0.10987	0.16134	0.19562				0.744	2.0232	2.01756	0.745	0	-0.01				0.744	0.16562	0.16208	0.745	0	0
	0.0746	-0.04414	-0.03482	-0.06735	-0.07166				0.0746	0.09163	0.10964	0.16185	0.19494				0.746	2.0232	2.01766	0.747	0	-0.01				0.746	0.16562	0.16208	0.747	0	0
	0.0748	-0.04417	-0.03467	-0.06744	-0.0714				0.0748	0.0919	0.1094	0.16235	0.19423				0.748	2.0232	2.01776	0.749	0	0.01				0.748	0.16562	0.16208	0.749	0	0
	0.075	-0.04419	-0.03451	-0.06753	-0.07115				0.075	0.09217	0.10916	0.16285	0.19351				0.75	2.0232	2.01766	0.751	-0.01	0.01				0.75	0.16562	0.16208	0.751	-0.01	0
	0.0752	-0.04421	-0.03436	-0.06761	-0.07089				0.0752	0.09244	0.10891	0.16335	0.19278				0.752	2.0231	2.01756	0.753	0	-0.02				0.752	0.16552	0.16208	0.753	0	0
	0.0754	-0.04423	-0.03421	-0.0677	-0.07064				0.0754	0.09271	0.10866	0.16384	0.19203				0.754	2.0231	2.01776	0.755	0	0.01				0.754	0.16552	0.16208	0.755	0	0.01
	0.0756	-0.04425	-0.03405	-0.06778	-0.07038				0.0756	0.09297	0.1084	0.16434	0.19126				0.756	2.0231	2.01766	0.757	0	0.02				0.756	0.16552	0.16198	0.757	0	0
	0.0758	-0.04427	-0.0339	-0.06786	-0.07012				0.0758	0.09324	0.10814	0.16483	0.19047				0.758	2.0231	2.01746	0.759	-0.01	0				0.758	0.16552	0.16198	0.759	-0.01	0
	0.076	-0.04428	-0.03374	-0.06794	-0.06986				0.076	0.0935	0.10787	0.16533	0.18967				0.76	2.023	2.01746	0.761	0	-0.01				0.76	0.16542	0.16198	0.761	0	0
	0.0762	-0.04429	-0.03359	-0.06802	-0.0696				0.0762	0.09377	0.1076	0.16582	0.18885				0.762	2.023	2.01756	0.763	0	0.02				0.762	0.16542	0.16198	0.763	0	0
	0.0764	-0.04431	-0.03343	-0.06809	-0.06934				0.0764	0.09403	0.10732	0.16631	0.18801				0.764	2.023	2.01736	0.765	-0.01	0.01				0.764	0.16542	0.16198	0.765	0.01	0
	0.0766	-0.04432	-0.03327	-0.06817	-0.06908				0.0766	0.09429	0.10703	0.1668	0.18716				0.766	2.0229	2.01726	0.767	0	-0.03				0.766	0.16552	0.16198	0.767	0	0
	0.0768	-0.04433	-0.03312	-0.06824	-0.06882				0.0768	0.09455	0.10674	0.16728	0.18629				0.768	2.0229	2.01756	0.769	0	0.01				0.768	0.16552	0.16198	0.769	0	0
	0.077	-0.04433	-0.03296	-0.0683	-0.06855				0.077	0.09481	0.10644	0.16777	0.18541				0.77	2.0229	2.01746	0.771	0	0				0.77	0.16552	0.16198	0.771	-0.01	0.01
	0.0772	-0.04434	-0.0328	-0.06837	-0.06829				0.0772	0.09507	0.10614	0.16826	0.1845				0.772	2.0229	2.01746	0.773	0	0				0.772	0.16542	0.16188	0.773	0	0
	0.0774	-0.04434	-0.03265	-0.06844	-0.06802				0.0774	0.09532	0.10584	0.16874	0.18359				0.774	2.0229	2.01746	0.775	-0.01	-0.01				0.774	0.16542	0.16188	0.775	0	0
	0.0776	-0.04434	-0.03249	-0.0685	-0.06776				0.0776	0.09558	0.10552	0.16922	0.18265				0.776	2.0228	2.01756	0.777	0	0.02				0.776	0.16542	0.16188	0.777	-0.01	0
	0.0778	-0.04435	-0.03233	-0.06856	-0.06749				0.0778	0.09583	0.10521	0.1697	0.1817				0.778	2.0228	2.01736	0.779	0	0.01				0.778	0.16532	0.16188	0.779	0	0
	0.078	-0.04434	-0.03217	-0.06861	-0.06722				0.078	0.09609	0.10488	0.17018	0.18073				0.78	2.0228	2.01726	0.781	0	0				0.78	0.16532	0.16188	0.781	0	0
	0.0782	-0.04434	-0.03201	-0.06867	-0.06695				0.0782	0.09634	0.10455	0.17065	0.17975				0.782	2.0228	2.01726	0.783	0	0				0.782	0.16532	0.16188	0.783	0	0
	0.0784	-0.04434	-0.03186	-0.06872	-0.06668				0.0784	0.09659	0.10422	0.17113	0.17875				0.784	2.0228	2.01726	0.785	0	0.02				0.784	0.16532	0.16188	0.785	0	0
	0.0786	-0.04433	-0.0317	-0.06878	-0.06641				0.0786	0.09684	0.10388	0.1716	0.17773				0.786	2.0228	2.01706	0.787	-0.01	-0.02				0.786	0.16532	0.16188	0.787	0	0.01
	0.0788	-0.04433	-0.03154	-0.06882	-0.06614				0.0788	0.09708	0.10354	0.17208	0.1767				0.788	2.0227	2.01726	0.789	0	-0.01				0.788	0.16532	0.16178	0.789	0	0
	0.079	-0.04432	-0.03138	-0.06887	-0.06587				0.079	0.09733	0.10319	0.17255	0.17565				0.79	2.0227	2.01736	0.791	0	0.01				0.79	0.16532	0.16178	0.791	0	0
	0.0792	-0.04431	-0.03122	-0.06892	-0.06559				0.0792	0.09758	0.10283	0.17302	0.17458				0.792	2.0227	2.01726	0.793	0	0				0.792	0.16532	0.16178	0.793	0	0
	0.0794	-0.0443	-0.03106	-0.06896	-0.06532				0.0794	0.09782	0.10247	0.17348	0.1735				0.794	2.0227	2.01726	0.795	0	-0.02				0.794	0.16532	0.16178	0.795	0	0
	0.0796	-0.04428	-0.0309	-0.069	-0.06504				0.0796	0.09806	0.1021	0.17395	0.17241				0.796	2.0227	2.01746	0.797	0	0.01				0.796	0.16532	0.16178	0.797	0	0
	0.0798	-0.04427	-0.03073	-0.06904	-0.06476				0.0798	0.0983	0.10173	0.17442	0.17129				0.798	2.0227	2.01736	0.799	0	0.02				0.798	0.16532	0.16178	0.799	-0.01	0
	0.08	-0.04425	-0.03057	-0.06908	-0.06449				0.08	0.09854	0.10136	0.17488	0.17017				0.8	2.0227	2.01716	0.801	0	0				0.8	0.16522	0.16178	0.801	0	0
	0.0802	-0.04424	-0.03041	-0.06911	-0.06421				0.0802	0.09878	0.10097	0.17534	0.16902				0.802	2.0227	2.01716	0.803	0	-0.01				0.802	0.16522	0.16178	0.803	0	0
	0.0804	-0.04422	-0.03025	-0.06915	-0.06393				0.0804	0.09902	0.10059	0.1758	0.16786				0.804	2.0227	2.01726	0.805	0	0.02				0.804	0.16522	0.16178	0.805	0	0.01
	0.0806	-0.0442	-0.03009	-0.06918	-0.06365				0.0806	0.09926	0.1002	0.17626	0.16669				0.806	2.0227	2.01706	0.807	0	0				0.806	0.16522	0.16168	0.807	0	0
	0.0808	-0.04418	-0.02993	-0.06921	-0.06337				0.0808	0.09949	0.0998	0.17672	0.1655				0.808	2.0227	2.01706	0.809	0	-0.02				0.808	0.16522	0.16168	0.809	0	0
	0.081	-0.04416	-0.02976	-0.06924	-0.06309				0.081	0.09972	0.09939	0.17717	0.16429				0.81	2.0227	2.01726	0.811	0	0				0.81	0.16522	0.16168	0.811	0	0
	0.0812	-0.04413	-0.0296	-0.06926	-0.0628				0.0812	0.09996	0.09899	0.17763	0.16307				0.812	2.0227	2.01726	0.813	0	0				0.812	0.16522	0.16168	0.813	0	0
	0.0814	-0.04411	-0.02944	-0.06928	-0.06252				0.0814	0.10019	0.09857	0.17808	0.16184				0.814	2.0227	2.01726	0.815	0	-0.01				0.814	0.16522	0.16168	0.815	0	0
	0.0816	-0.04408	-0.02927	-0.0693	-0.06224				0.0816	0.10042	0.09815	0.17853	0.16059				0.816	2.0227	2.01736	0.817	0	-0.01				0.816	0.16522	0.16168	0.817	0	0
	0.0818	-0.04405	-0.02911	-0.06932	-0.06195				0.0818	0.10064	0.09773	0.17898	0.15932				0.818	2.0227	2.01746	0.819	0	0.03				0.818	0.16522	0.16168	0.819	0	0
	0.082	-0.04402	-0.02895	-0.06934	-0.06166				0.082	0.10087	0.0973	0.17942	0.15804				0.82	2.0227	2.01716	0.821	0	0				0.82	0.16522	0.16168	0.821	0	0
	0.0822	-0.04399	-0.02878	-0.06936	-0.06138				0.0822	0.1011	0.09687	0.17987	0.15675				0.822	2.0227	2.01716	0.823	0	-0.01				0.822	0.16522	0.16168	0.823	0	0
	0.0824	-0.04396	-0.02862	-0.06937	-0.06109				0.0824	0.10132	0.09643	0.18031	0.15544				0.824	2.0227	2.01726	0.825	0	0.02				0.824	0.16522	0.16168	0.825	0	0
	0.0826	-0.04392	-0.02845	-0.06938	-0.0608				0.0826	0.10154	0.09598	0.18076	0.15412				0.826	2.0227	2.01706	0.827	0	0.01				0.826	0.16522	0.16168	0.827	0	0
	0.0828	-0.04389	-0.02829	-0.06939	-0.06051				0.0828	0.10176	0.09553	0.1812	0.15278				0.828	2.0227	2.01696	0.829	0	-0.01				0.828	0.16522	0.16168	0.829	0	0
	0.083	-0.04385	-0.02812	-0.0694	-0.06022				0.083	0.10198	0.09508	0.18164	0.15143				0.83	2.0227	2.01706	0.831	0	-0.03				0.83	0.16522	0.16168	0.831	0	0
	0.0832	-0.04381	-0.02796	-0.06941	-0.05993				0.0832	0.1022	0.09462	0.18208	0.15006				0.832	2.0227	2.01736	0.833	0	0.01				0.832	0.16522	0.16168	0.833	0	-0.01
	0.0834	-0.04377	-0.02779	-0.06941	-0.05964				0.0834	0.10242	0.09415	0.18251	0.14868				0.834	2.0227	2.01726	0.835	0	0				0.834	0.16522	0.16178	0.835	0.01	0
	0.0836	-0.04373	-0.02763	-0.06941	-0.05934				0.0836	0.10263	0.09368	0.18294	0.14729				0.836	2.0227	2.01726	0.837	0	-0.02				0.836	0.16532	0.16178	0.837	0	0
	0.0838	-0.04369	-0.02746	-0.06941	-0.05905				0.0838	0.10285	0.09321	0.18338	0.14588				0.838	2.0227	2.01746	0.839	0	0.01				0.838	0.16532	0.16178	0.839	0	0
	0.084	-0.04365	-0.0273	-0.06941	-0.05875				0.084	0.10306	0.09272	0.18381	0.14447				0.84	2.0227	2.01736	0.841	0	0.02				0.84	0.16532	0.16178	0.841	0	0
	0.0842	-0.0436	-0.02713	-0.06941	-0.05846				0.0842	0.10327	0.09224	0.18424	0.14303				0.842	2.0227	2.01716	0.843	0	-0.01				0.842	0.16532	0.16178	0.843	0	0
	0.0844	-0.04356	-0.02696	-0.0694	-0.05816				0.0844	0.10348	0.09175	0.18466	0.14159				0.844	2.0227	2.01726	0.845	0	0				0.844	0.16532	0.16178	0.845	0	-0.01
	0.0846	-0.04351	-0.0268	-0.0694	-0.05786				0.0846	0.10369	0.09125	0.18509	0.14013				0.846	2.0227	2.01726	0.847	0	0.03				0.846	0.16532	0.16188	0.847	0	0
	0.0848	-0.04346	-0.02663	-0.06939	-0.05756				0.0848	0.10389	0.09075	0.18551	0.13865				0.848	2.0227	2.01696	0.849	0	-0.01				0.848	0.16532	0.16188	0.849	0	0
	0.085	-0.04341	-0.02646	-0.06938	-0.05726				0.085	0.1041	0.09025	0.18593	0.13717				0.85	2.0227	2.01706	0.851	0	-0.02				0.85	0.16532	0.16188	0.851	0	-0.01
	0.0852	-0.04336	-0.02629	-0.06936	-0.05696				0.0852	0.1043	0.08974	0.18635	0.13567				0.852	2.0227	2.01726	0.853	0	0				0.852	0.16532	0.16198	0.853	0	0
	0.0854	-0.04331	-0.02613	-0.06935	-0.05666				0.0854	0.1045	0.08922	0.18677	0.13416				0.854	2.0227	2.01726	0.855	0	0.01				0.854	0.16532	0.16198	0.855	0.01	0
	0.0856	-0.04326	-0.02596	-0.06934	-0.05636				0.0856	0.1047	0.0887	0.18719	0.13264				0.856	2.0227	2.01716	0.857	0	-0.03				0.856	0.16542	0.16198	0.857	0	-0.01
	0.0858	-0.0432	-0.02579	-0.06932	-0.05605				0.0858	0.1049	0.08818	0.1876	0.13111				0.858	2.0227	2.01746	0.859	0	0				0.858	0.16542	0.16208	0.859	0.01	0
	0.086	-0.04315	-0.02562	-0.0693	-0.05575				0.086	0.1051	0.08765	0.18802	0.12956				0.86	2.0227	2.01746	0.861	0	0.01				0.86	0.16552	0.16208	0.861	0	0
	0.0862	-0.04309	-0.02546	-0.06928	-0.05544				0.0862	0.10529	0.08712	0.18843	0.12801				0.862	2.0227	2.01736	0.863	0	0.01				0.862	0.16552	0.16208	0.863	0	-0.01
	0.0864	-0.04303	-0.02529	-0.06925	-0.05514				0.0864	0.10549	0.08658	0.18884	0.12644				0.864	2.0227	2.01726	0.865	0	-0.01				0.864	0.16552	0.16218	0.865	0	0
	0.0866	-0.04297	-0.02512	-0.06923	-0.05483				0.0866	0.10568	0.08603	0.18924	0.12486				0.866	2.0227	2.01736	0.867	0	0.02				0.866	0.16552	0.16218	0.867	0	0
	0.0868	-0.04291	-0.02495	-0.0692	-0.05452				0.0868	0.10587	0.08549	0.18965	0.12327				0.868	2.0227	2.01716	0.869	0	0.01				0.868	0.16552	0.16218	0.869	0.01	-0.01
	0.087	-0.04285	-0.02478	-0.06917	-0.05421				0.087	0.10606	0.08493	0.19005	0.12167				0.87	2.0227	2.01706	0.871	0	-0.01				0.87	0.16562	0.16228	0.871	0	0
	0.0872	-0.04279	-0.02461	-0.06914	-0.05391				0.0872	0.10625	0.08438	0.19045	0.12006				0.872	2.0227	2.01716	0.873	0	-0.02				0.872	0.16562	0.16228	0.873	0	0
	0.0874	-0.04272	-0.02444	-0.06911	-0.05359				0.0874	0.10643	0.08381	0.19085	0.11843				0.874	2.0227	2.01736	0.875	0	0.02				0.874	0.16562	0.16228	0.875	0	-0.01
	0.0876	-0.04266	-0.02428	-0.06908	-0.05328				0.0876	0.10662	0.08325	0.19125	0.1168				0.876	2.0227	2.01716	0.877	0	-0.02				0.876	0.16562	0.16238	0.877	0.01	0
	0.0878	-0.04259	-0.02411	-0.06904	-0.05297				0.0878	0.1068	0.08268	0.19164	0.11516				0.878	2.0227	2.01736	0.879	0	-0.01				0.878	0.16572	0.16238	0.879	0	0
	0.088	-0.04252	-0.02394	-0.06901	-0.05266				0.088	0.10698	0.0821	0.19204	0.1135				0.88	2.0227	2.01746	0.881	0	0.01				0.88	0.16572	0.16238	0.881	0.01	0
	0.0882	-0.04246	-0.02377	-0.06897	-0.05234				0.0882	0.10716	0.08152	0.19243	0.11184				0.882	2.0227	2.01736	0.883	0	0.01				0.882	0.16582	0.16238	0.883	0	-0.01
	0.0884	-0.04239	-0.0236	-0.06893	-0.05203				0.0884	0.10734	0.08094	0.19282	0.11017				0.884	2.0227	2.01726	0.885	0.01	-0.01				0.884	0.16582	0.16248	0.885	0.01	0
	0.0886	-0.04231	-0.02343	-0.06889	-0.05171				0.0886	0.10751	0.08035	0.19321	0.10849				0.886	2.0228	2.01736	0.887	0	0				0.886	0.16592	0.16248	0.887	0	0
	0.0888	-0.04224	-0.02326	-0.06884	-0.0514				0.0888	0.10769	0.07976	0.19359	0.1068				0.888	2.0228	2.01736	0.889	0	0.03				0.888	0.16592	0.16248	0.889	0	0
	0.089	-0.04217	-0.02309	-0.0688	-0.05108				0.089	0.10786	0.07916	0.19397	0.1051				0.89	2.0228	2.01706	0.891	0	-0.01				0.89	0.16592	0.16248	0.891	0	0
	0.0892	-0.0421	-0.02292	-0.06875	-0.05076				0.0892	0.10803	0.07856	0.19436	0.10339				0.892	2.0228	2.01716	0.893	0	-0.02				0.892	0.16592	0.16248	0.893	0	0
	0.0894	-0.04202	-0.02275	-0.0687	-0.05045				0.0894	0.1082	0.07795	0.19474	0.10167				0.894	2.0228	2.01736	0.895	0	0.01				0.894	0.16592	0.16248	0.895	0	0
	0.0896	-0.04194	-0.02258	-0.06865	-0.05013				0.0896	0.10837	0.07735	0.19511	0.09995				0.896	2.0228	2.01726	0.897	0	0				0.896	0.16592	0.16248	0.897	0.01	-0.01
	0.0898	-0.04187	-0.02241	-0.0686	-0.04981				0.0898	0.10853	0.07673	0.19549	0.09821				0.898	2.0228	2.01726	0.899	0	-0.02				0.898	0.16602	0.16258	0.899	0	0
	0.09	-0.04179	-0.02224	-0.06855	-0.04949				0.09	0.1087	0.07611	0.19586	0.09647				0.9	2.0228	2.01746	0.901	0	0				0.9	0.16602	0.16258	0.901	0	0
	0.0902	-0.04171	-0.02207	-0.06849	-0.04916				0.0902	0.10886	0.07549	0.19623	0.09473				0.902	2.0228	2.01746	0.903	0	0.01				0.902	0.16602	0.16258	0.903	0.01	0
	0.0904	-0.04163	-0.0219	-0.06844	-0.04884				0.0904	0.10902	0.07487	0.1966	0.09297				0.904	2.0228	2.01736	0.905	0	0				0.904	0.16612	0.16258	0.905	0	0
	0.0906	-0.04155	-0.02173	-0.06838	-0.04852				0.0906	0.10918	0.07424	0.19697	0.09121				0.906	2.0228	2.01736	0.907	0	-0.01				0.906	0.16612	0.16258	0.907	0	0
	0.0908	-0.04147	-0.02156	-0.06832	-0.0482				0.0908	0.10934	0.0736	0.19733	0.08944				0.908	2.0228	2.01746	0.909	0.01	0.02				0.908	0.16612	0.16258	0.909	0	0
	0.091	-0.04138	-0.02139	-0.06826	-0.04787				0.091	0.10949	0.07297	0.1977	0.08766				0.91	2.0229	2.01726	0.911	0	0.01				0.91	0.16612	0.16258	0.911	0	0
	0.0912	-0.0413	-0.02122	-0.0682	-0.04755				0.0912	0.10965	0.07232	0.19806	0.08588				0.912	2.0229	2.01716	0.913	0	-0.03				0.912	0.16612	0.16258	0.913	0	0
	0.0914	-0.04121	-0.02105	-0.06813	-0.04722				0.0914	0.1098	0.07168	0.19842	0.08409				0.914	2.0229	2.01746	0.915	0	0				0.914	0.16612	0.16258	0.915	0	0
	0.0916	-0.04113	-0.02088	-0.06807	-0.0469				0.0916	0.10995	0.07103	0.19877	0.0823				0.916	2.0229	2.01746	0.917	0	0.01				0.916	0.16612	0.16258	0.917	0	0
	0.0918	-0.04104	-0.02071	-0.068	-0.04657				0.0918	0.1101	0.07038	0.19913	0.0805				0.918	2.0229	2.01736	0.919	0	-0.01				0.918	0.16612	0.16258	0.919	-0.01	0
	0.092	-0.04095	-0.02054	-0.06793	-0.04624				0.092	0.11024	0.06972	0.19948	0.07869				0.92	2.0229	2.01746	0.921	0	-0.01				0.92	0.16602	0.16258	0.921	0	0
	0.0922	-0.04086	-0.02037	-0.06786	-0.04591				0.0922	0.11039	0.06906	0.19983	0.07688				0.922	2.0229	2.01756	0.923	0	0				0.922	0.16602	0.16258	0.923	0	0
	0.0924	-0.04077	-0.0202	-0.06778	-0.04558				0.0924	0.11053	0.0684	0.20018	0.07506				0.924	2.0229	2.01756	0.925	0	0.02				0.924	0.16602	0.16258	0.925	0.01	0
	0.0926	-0.04068	-0.02003	-0.06771	-0.04526				0.0926	0.11067	0.06773	0.20052	0.07324				0.926	2.0229	2.01736	0.927	0.01	-0.01				0.926	0.16612	0.16258	0.927	0	0
	0.0928	-0.04059	-0.01986	-0.06764	-0.04493				0.0928	0.11081	0.06706	0.20087	0.07142				0.928	2.023	2.01746	0.929	0	-0.01				0.928	0.16612	0.16258	0.929	0	0
	0.093	-0.0405	-0.01968	-0.06756	-0.04459				0.093	0.11095	0.06639	0.20121	0.06959				0.93	2.023	2.01756	0.931	0	0.03				0.93	0.16612	0.16258	0.931	0	0
	0.0932	-0.0404	-0.01951	-0.06748	-0.04426				0.0932	0.11109	0.06571	0.20154	0.06775				0.932	2.023	2.01726	0.933	0	-0.02				0.932	0.16612	0.16258	0.933	0	0.01
	0.0934	-0.04031	-0.01934	-0.0674	-0.04393				0.0934	0.11122	0.06503	0.20188	0.06591				0.934	2.023	2.01746	0.935	0	-0.02				0.934	0.16612	0.16248	0.935	-0.01	0
	0.0936	-0.04021	-0.01917	-0.06732	-0.0436				0.0936	0.11135	0.06435	0.20221	0.06407				0.936	2.023	2.01766	0.937	0	0.02				0.936	0.16602	0.16248	0.937	0	0
	0.0938	-0.04012	-0.019	-0.06723	-0.04327				0.0938	0.11148	0.06366	0.20255	0.06223				0.938	2.023	2.01746	0.939	0	0				0.938	0.16602	0.16248	0.939	0	0
	0.094	-0.04002	-0.01883	-0.06715	-0.04293				0.094	0.11161	0.06297	0.20288	0.06038				0.94	2.023	2.01746	0.941	0	-0.01				0.94	0.16602	0.16248	0.941	0	0
	0.0942	-0.03992	-0.01866	-0.06706	-0.0426				0.0942	0.11173	0.06228	0.2032	0.05852				0.942	2.023	2.01756	0.943	0	-0.01				0.942	0.16602	0.16248	0.943	-0.01	0
	0.0944	-0.03982	-0.01849	-0.06698	-0.04227				0.0944	0.11186	0.06158	0.20353	0.05667				0.944	2.023	2.01766	0.945	0	0.03				0.944	0.16592	0.16248	0.945	0	0
	0.0946	-0.03972	-0.01832	-0.06689	-0.04193				0.0946	0.11198	0.06088	0.20385	0.05481				0.946	2.023	2.01736	0.947	0	-0.01				0.946	0.16592	0.16248	0.947	0	0
	0.0948	-0.03962	-0.01815	-0.0668	-0.0416				0.0948	0.1121	0.06018	0.20417	0.05295				0.948	2.023	2.01746	0.949	0	-0.01				0.948	0.16592	0.16248	0.949	0	0
	0.095	-0.03952	-0.01798	-0.0667	-0.04126				0.095	0.11222	0.05948	0.20449	0.05109				0.95	2.023	2.01756	0.951	0	0.01				0.95	0.16592	0.16248	0.951	0.01	0
	0.0952	-0.03942	-0.01781	-0.06661	-0.04092				0.0952	0.11234	0.05877	0.2048	0.04923				0.952	2.023	2.01746	0.953	0	0.01				0.952	0.16602	0.16248	0.953	0	0
	0.0954	-0.03932	-0.01764	-0.06651	-0.04059				0.0954	0.11245	0.05806	0.20511	0.04736				0.954	2.023	2.01736	0.955	0	-0.03				0.954	0.16602	0.16248	0.955	-0.01	0.01
	0.0956	-0.03921	-0.01747	-0.06642	-0.04025				0.0956	0.11256	0.05735	0.20542	0.04549				0.956	2.023	2.01766	0.957	0	0.01				0.956	0.16592	0.16238	0.957	0	0
	0.0958	-0.03911	-0.0173	-0.06632	-0.03991				0.0958	0.11267	0.05663	0.20573	0.04363				0.958	2.023	2.01756	0.959	0	0.01				0.958	0.16592	0.16238	0.959	0	0
	0.096	-0.039	-0.01712	-0.06622	-0.03957				0.096	0.11278	0.05591	0.20604	0.04176				0.96	2.023	2.01746	0.961	0	0				0.96	0.16592	0.16238	0.961	0	0
	0.0962	-0.0389	-0.01695	-0.06612	-0.03923				0.0962	0.11289	0.05519	0.20634	0.03989				0.962	2.023	2.01746	0.963	0	-0.01				0.962	0.16592	0.16238	0.963	-0.01	0
	0.0964	-0.03879	-0.01678	-0.06602	-0.03889				0.0964	0.11299	0.05447	0.20664	0.03802				0.964	2.023	2.01756	0.965	0	0.01				0.964	0.16582	0.16238	0.965	0	0
	0.0966	-0.03868	-0.01661	-0.06591	-0.03855				0.0966	0.11309	0.05374	0.20694	0.03614				0.966	2.023	2.01746	0.967	-0.01	0.02				0.966	0.16582	0.16238	0.967	0	0
	0.0968	-0.03857	-0.01644	-0.06581	-0.03821				0.0968	0.11319	0.05302	0.20723	0.03427				0.968	2.0229	2.01726	0.969	0	-0.02				0.968	0.16582	0.16238	0.969	0	0
	0.097	-0.03847	-0.01627	-0.0657	-0.03787				0.097	0.11329	0.05228	0.20752	0.0324				0.97	2.0229	2.01746	0.971	0	0.01				0.97	0.16582	0.16238	0.971	0	0
	0.0972	-0.03836	-0.0161	-0.06559	-0.03753				0.0972	0.11339	0.05155	0.20781	0.03053				0.972	2.0229	2.01736	0.973	0	0.01				0.972	0.16582	0.16238	0.973	0	0.01
	0.0974	-0.03825	-0.01593	-0.06548	-0.03719				0.0974	0.11348	0.05082	0.2081	0.02866				0.974	2.0229	2.01726	0.975	0	-0.01				0.974	0.16582	0.16228	0.975	0	0
	0.0976	-0.03813	-0.01576	-0.06537	-0.03685				0.0976	0.11357	0.05008	0.20839	0.02679				0.976	2.0229	2.01736	0.977	0	-0.02				0.976	0.16582	0.16228	0.977	0	0
	0.0978	-0.03802	-0.0156	-0.06526	-0.03651				0.0978	0.11366	0.04934	0.20867	0.02492				0.978	2.0229	2.01756	0.979	-0.01	0.01				0.978	0.16582	0.16228	0.979	0	0
	0.098	-0.03791	-0.01543	-0.06514	-0.03617				0.098	0.11375	0.0486	0.20895	0.02305				0.98	2.0228	2.01746	0.981	0	0.01				0.98	0.16582	0.16228	0.981	0	0
	0.0982	-0.0378	-0.01526	-0.06503	-0.03582				0.0982	0.11383	0.04786	0.20922	0.02119				0.982	2.0228	2.01736	0.983	0	0				0.982	0.16582	0.16228	0.983	-0.01	0
	0.0984	-0.03768	-0.01509	-0.06491	-0.03548				0.0984	0.11392	0.04711	0.2095	0.01932				0.984	2.0228	2.01736	0.985	0	0				0.984	0.16572	0.16228	0.985	0	0.01
	0.0986	-0.03757	-0.01492	-0.06479	-0.03514				0.0986	0.114	0.04637	0.20977	0.01746				0.986	2.0228	2.01736	0.987	0	0.04				0.986	0.16572	0.16218	0.987	0	0
	0.0988	-0.03746	-0.01475	-0.06467	-0.03479				0.0988	0.11408	0.04562	0.21004	0.01559				0.988	2.0228	2.01696	0.989	-0.01	-0.01				0.988	0.16572	0.16218	0.989	-0.01	0
	0.099	-0.03734	-0.01458	-0.06455	-0.03445				0.099	0.11416	0.04487	0.2103	0.01373				0.99	2.0227	2.01706	0.991	0	-0.01				0.99	0.16562	0.16218	0.991	0	0
	0.0992	-0.03722	-0.01441	-0.06443	-0.03411				0.0992	0.11423	0.04412	0.21057	0.01188				0.992	2.0227	2.01716	0.993	0	0.01				0.992	0.16562	0.16218	0.993	0	0
	0.0994	-0.03711	-0.01424	-0.0643	-0.03376				0.0994	0.1143	0.04336	0.21083	0.01002				0.994	2.0227	2.01706	0.995	-0.01	0				0.994	0.16562	0.16218	0.995	0	0
	0.0996	-0.03699	-0.01407	-0.06418	-0.03342				0.0996	0.11437	0.04261	0.21108	0.00817				0.996	2.0226	2.01706	0.997	0	-0.02				0.996	0.16562	0.16218	0.997	0	0
	0.0998	-0.03687	-0.0139	-0.06405	-0.03307				0.0998	0.11444	0.04185	0.21134	0.00632				0.998	2.0226	2.01726	0.999	0	-0.01				0.998	0.16562	0.16218	0.999	0	0
	0.1	-0.03675	-0.01374	-0.06392	-0.03273				0.1	0.11451	0.04109	0.21159	0.00447				1	2.0226	2.01736	1.001	0	0.03				1	0.16562	0.16218	1.001	0	0.01
	0.1002	-0.03663	-0.01357	-0.06379	-0.03238				0.1002	0.11457	0.04033	0.21184	0.00263				1.002	2.0226	2.01706	1.003	-0.01	0				1.002	0.16562	0.16208	1.003	0	0
	0.1004	-0.03651	-0.0134	-0.06366	-0.03204				0.1004	0.11463	0.03957	0.21209	0.000790079				1.004	2.0225	2.01706	1.005	0	-0.01				1.004	0.16562	0.16208	1.005	0	0
	0.1006	-0.03639	-0.01323	-0.06353	-0.03169				0.1006	0.11469	0.03881	0.21233	-0.00105				1.006	2.0225	2.01716	1.007	0	0.03				1.006	0.16562	0.16208	1.007	0	0
	0.1008	-0.03627	-0.01306	-0.06339	-0.03134				0.1008	0.11475	0.03805	0.21257	-0.00288				1.008	2.0225	2.01686	1.009	0	0.02				1.008	0.16562	0.16208	1.009	-0.01	0
	0.101	-0.03615	-0.01289	-0.06326	-0.031				0.101	0.1148	0.03728	0.21281	-0.00471				1.01	2.0225	2.01666	1.011	-0.01	-0.02				1.01	0.16552	0.16208	1.011	0	0
	0.1012	-0.03603	-0.01273	-0.06312	-0.03065				0.1012	0.11486	0.03652	0.21304	-0.00653				1.012	2.0224	2.01686	1.013	0	0				1.012	0.16552	0.16208	1.013	0	0
	0.1014	-0.03591	-0.01256	-0.06298	-0.03031				0.1014	0.11491	0.03575	0.21328	-0.00835				1.014	2.0224	2.01686	1.015	0	0.01				1.014	0.16552	0.16208	1.015	0	0
	0.1016	-0.03578	-0.01239	-0.06284	-0.02996				0.1016	0.11496	0.03499	0.2135	-0.01017				1.016	2.0224	2.01676	1.017	-0.01	-0.01				1.016	0.16552	0.16208	1.017	0	0.01
	0.1018	-0.03566	-0.01222	-0.0627	-0.02961				0.1018	0.115	0.03422	0.21373	-0.01198				1.018	2.0223	2.01686	1.019	0	-0.03				1.018	0.16552	0.16198	1.019	0	0
	0.102	-0.03554	-0.01206	-0.06256	-0.02926				0.102	0.11505	0.03345	0.21395	-0.01378				1.02	2.0223	2.01716	1.021	0	0.02				1.02	0.16552	0.16198	1.021	0	0
	0.1022	-0.03541	-0.01189	-0.06241	-0.02892				0.1022	0.11509	0.03268	0.21417	-0.01559				1.022	2.0223	2.01696	1.023	0	0.02				1.022	0.16552	0.16198	1.023	0	0
	0.1024	-0.03529	-0.01172	-0.06227	-0.02857				0.1024	0.11513	0.03191	0.21439	-0.01738				1.024	2.0223	2.01676	1.025	0	-0.02				1.024	0.16552	0.16198	1.025	0	0
	0.1026	-0.03516	-0.01155	-0.06212	-0.02822				0.1026	0.11516	0.03114	0.21461	-0.01917				1.026	2.0223	2.01696	1.027	0	0.02				1.026	0.16552	0.16198	1.027	-0.01	0
	0.1028	-0.03504	-0.01139	-0.06197	-0.02787				0.1028	0.1152	0.03036	0.21482	-0.02096				1.028	2.0223	2.01676	1.029	-0.01	0.02				1.028	0.16542	0.16198	1.029	0	0.01
	0.103	-0.03491	-0.01122	-0.06183	-0.02752				0.103	0.11523	0.02959	0.21503	-0.02274				1.03	2.0222	2.01656	1.031	0	0				1.03	0.16542	0.16188	1.031	0	0
	0.1032	-0.03478	-0.01105	-0.06168	-0.02718				0.1032	0.11526	0.02882	0.21523	-0.02451				1.032	2.0222	2.01656	1.033	0	-0.01				1.032	0.16542	0.16188	1.033	0	0
	0.1034	-0.03465	-0.01088	-0.06152	-0.02683				0.1034	0.11529	0.02804	0.21543	-0.02628				1.034	2.0222	2.01666	1.035	0	0				1.034	0.16542	0.16188	1.035	-0.01	0
	0.1036	-0.03453	-0.01072	-0.06137	-0.02648				0.1036	0.11531	0.02727	0.21563	-0.02805				1.036	2.0222	2.01666	1.037	0	0.01				1.036	0.16532	0.16188	1.037	0	0
	0.1038	-0.0344	-0.01055	-0.06122	-0.02613				0.1038	0.11534	0.02649	0.21583	-0.0298				1.038	2.0222	2.01656	1.039	0	-0.03				1.038	0.16532	0.16188	1.039	0	0
	0.104	-0.03427	-0.01038	-0.06106	-0.02578				0.104	0.11536	0.02572	0.21602	-0.03155				1.04	2.0222	2.01686	1.041	0	-0.01				1.04	0.16532	0.16188	1.041	0	0
	0.1042	-0.03414	-0.01022	-0.0609	-0.02543				0.1042	0.11537	0.02494	0.21621	-0.0333				1.042	2.0222	2.01696	1.043	0	0.02				1.042	0.16532	0.16188	1.043	0.01	0
	0.1044	-0.03401	-0.01005	-0.06074	-0.02508				0.1044	0.11539	0.02417	0.2164	-0.03504				1.044	2.0222	2.01676	1.045	0	-0.01				1.044	0.16542	0.16188	1.045	0	0.01
	0.1046	-0.03388	-0.00988	-0.06058	-0.02473				0.1046	0.1154	0.02339	0.21658	-0.03677				1.046	2.0222	2.01686	1.047	0	0				1.046	0.16542	0.16178	1.047	0	0
	0.1048	-0.03375	-0.00972	-0.06042	-0.02438				0.1048	0.11541	0.02262	0.21676	-0.03849				1.048	2.0222	2.01686	1.049	0	0.03				1.048	0.16542	0.16178	1.049	-0.01	0
	0.105	-0.03362	-0.00955	-0.06026	-0.02403				0.105	0.11542	0.02184	0.21694	-0.04021				1.05	2.0222	2.01656	1.051	0	0.01				1.05	0.16532	0.16178	1.051	0	0
	0.1052	-0.03349	-0.00938	-0.0601	-0.02368				0.1052	0.11543	0.02106	0.21712	-0.04192				1.052	2.0222	2.01646	1.053	-0.01	-0.02				1.052	0.16532	0.16178	1.053	0	0
	0.1054	-0.03336	-0.00922	-0.05993	-0.02333				0.1054	0.11543	0.02029	0.21729	-0.04363				1.054	2.0221	2.01666	1.055	0	0				1.054	0.16532	0.16178	1.055	0	0
	0.1056	-0.03322	-0.00905	-0.05976	-0.02298				0.1056	0.11543	0.01951	0.21745	-0.04532				1.056	2.0221	2.01666	1.057	0	0.02				1.056	0.16532	0.16178	1.057	0	0
	0.1058	-0.03309	-0.00888	-0.0596	-0.02263				0.1058	0.11543	0.01873	0.21762	-0.04701				1.058	2.0221	2.01646	1.059	0	-0.02				1.058	0.16532	0.16178	1.059	-0.01	0
	0.106	-0.03296	-0.00872	-0.05943	-0.02228				0.106	0.11543	0.01796	0.21778	-0.0487				1.06	2.0221	2.01666	1.061	0	-0.02				1.06	0.16522	0.16178	1.061	0.01	0
	0.1062	-0.03282	-0.00855	-0.05926	-0.02193				0.1062	0.11542	0.01718	0.21794	-0.05037				1.062	2.0221	2.01686	1.063	0	0.01				1.062	0.16532	0.16178	1.063	0	0
	0.1064	-0.03269	-0.00838	-0.05909	-0.02158				0.1064	0.11541	0.01641	0.21809	-0.05204				1.064	2.0221	2.01676	1.065	0	0				1.064	0.16532	0.16178	1.065	0	0
	0.1066	-0.03256	-0.00822	-0.05891	-0.02123				0.1066	0.1154	0.01563	0.21824	-0.0537				1.066	2.0221	2.01676	1.067	0	-0.02				1.066	0.16532	0.16178	1.067	0	0
	0.1068	-0.03242	-0.00805	-0.05874	-0.02088				0.1068	0.11539	0.01485	0.21839	-0.05535				1.068	2.0221	2.01696	1.069	0	0.02				1.068	0.16532	0.16178	1.069	0	0
	0.107	-0.03229	-0.00788	-0.05856	-0.02053				0.107	0.11537	0.01408	0.21853	-0.05699				1.07	2.0221	2.01676	1.071	0	0.02				1.07	0.16532	0.16178	1.071	0	0
	0.1072	-0.03215	-0.00772	-0.05839	-0.02018				0.1072	0.11535	0.0133	0.21868	-0.05863				1.072	2.0221	2.01656	1.073	0	0				1.072	0.16532	0.16178	1.073	0	0
	0.1074	-0.03201	-0.00755	-0.05821	-0.01982				0.1074	0.11533	0.01253	0.21881	-0.06026				1.074	2.0221	2.01656	1.075	0	-0.01				1.074	0.16532	0.16178	1.075	0	0
	0.1076	-0.03188	-0.00739	-0.05803	-0.01947				0.1076	0.11531	0.01176	0.21895	-0.06188				1.076	2.0221	2.01666	1.077	0	0.01				1.076	0.16532	0.16178	1.077	0	0
	0.1078	-0.03174	-0.00722	-0.05785	-0.01912				0.1078	0.11528	0.01098	0.21908	-0.06349				1.078	2.0221	2.01656	1.079	0	0				1.078	0.16532	0.16178	1.079	0	0
	0.108	-0.0316	-0.00705	-0.05767	-0.01877				0.108	0.11525	0.01021	0.2192	-0.06509				1.08	2.0221	2.01656	1.081	0	-0.03				1.08	0.16532	0.16178	1.081	0	0
	0.1082	-0.03146	-0.00689	-0.05749	-0.01842				0.1082	0.11522	0.00944	0.21933	-0.06668				1.082	2.0221	2.01686	1.083	0	0.01				1.082	0.16532	0.16178	1.083	0	0
	0.1084	-0.03133	-0.00672	-0.0573	-0.01807				0.1084	0.11519	0.00867	0.21945	-0.06827				1.084	2.0221	2.01676	1.085	0	0				1.084	0.16532	0.16178	1.085	0	-0.01
	0.1086	-0.03119	-0.00655	-0.05712	-0.01771				0.1086	0.11515	0.0079	0.21956	-0.06985				1.086	2.0221	2.01676	1.087	0	0				1.086	0.16532	0.16188	1.087	0	0
	0.1088	-0.03105	-0.00638	-0.05693	-0.01736				0.1088	0.11511	0.00713	0.21967	-0.07142				1.088	2.0221	2.01676	1.089	0	-0.01				1.088	0.16532	0.16188	1.089	0	0
	0.109	-0.03091	-0.00622	-0.05674	-0.01701				0.109	0.11507	0.00636	0.21978	-0.07298				1.09	2.0221	2.01686	1.091	0	0.02				1.09	0.16532	0.16188	1.091	0.01	0
	0.1092	-0.03077	-0.00605	-0.05655	-0.01666				0.1092	0.11502	0.0056	0.21989	-0.07453				1.092	2.0221	2.01666	1.093	0.01	0.01				1.092	0.16542	0.16188	1.093	0	-0.01
	0.1094	-0.03063	-0.00588	-0.05636	-0.0163				0.1094	0.11498	0.00483	0.21999	-0.07607				1.094	2.0222	2.01656	1.095	-0.01	-0.01				1.094	0.16542	0.16198	1.095	0	0
	0.1096	-0.03049	-0.00572	-0.05617	-0.01595				0.1096	0.11493	0.00407	0.22009	-0.0776				1.096	2.0221	2.01666	1.097	0	0				1.096	0.16542	0.16198	1.097	0	0
	0.1098	-0.03035	-0.00555	-0.05598	-0.0156				0.1098	0.11487	0.0033	0.22018	-0.07913				1.098	2.0221	2.01666	1.099	0	0.02				1.098	0.16542	0.16198	1.099	0	-0.01
	0.11	-0.03021	-0.00538	-0.05579	-0.01524				0.11	0.11482	0.00254	0.22027	-0.08064				1.1	2.0221	2.01646	1.101	0	-0.03				1.1	0.16542	0.16208	1.101	0	0
	0.1102	-0.03007	-0.00521	-0.05559	-0.01489				0.1102	0.11476	0.00178	0.22036	-0.08215				1.102	2.0221	2.01676	1.103	0	-0.01				1.102	0.16542	0.16208	1.103	0	0
	0.1104	-0.02993	-0.00505	-0.05539	-0.01454				0.1104	0.1147	0.00102	0.22044	-0.08364				1.104	2.0221	2.01686	1.105	0	0.01				1.104	0.16542	0.16208	1.105	0	-0.01
	0.1106	-0.02978	-0.00488	-0.0552	-0.01418				0.1106	0.11463	0.000258293	0.22052	-0.08513				1.106	2.0221	2.01676	1.107	0.01	0.01				1.106	0.16542	0.16218	1.107	0.01	0
	0.1108	-0.02964	-0.00471	-0.055	-0.01383				0.1108	0.11456	-0.000499554	0.22059	-0.08661				1.108	2.0222	2.01666	1.109	-0.01	-0.01				1.108	0.16552	0.16218	1.109	0	0
	0.111	-0.0295	-0.00454	-0.0548	-0.01348				0.111	0.11449	-0.00126	0.22066	-0.08808				1.11	2.0221	2.01676	1.111	0.01	-0.01				1.11	0.16552	0.16218	1.111	0.01	-0.01
	0.1112	-0.02936	-0.00437	-0.0546	-0.01312				0.1112	0.11442	-0.00201	0.22073	-0.08954				1.112	2.0222	2.01686	1.113	0	0.03				1.112	0.16562	0.16228	1.113	0	0
	0.1114	-0.02921	-0.00421	-0.05439	-0.01277				0.1114	0.11435	-0.00276	0.22079	-0.09099				1.114	2.0222	2.01656	1.115	0	-0.01				1.114	0.16562	0.16228	1.115	0	0
	0.1116	-0.02907	-0.00404	-0.05419	-0.01241				0.1116	0.11427	-0.00352	0.22085	-0.09243				1.116	2.0222	2.01666	1.117	0	-0.01				1.116	0.16562	0.16228	1.117	0.01	0
	0.1118	-0.02893	-0.00387	-0.05399	-0.01206				0.1118	0.11419	-0.00427	0.2209	-0.09386				1.118	2.0222	2.01676	1.119	0	0.01				1.118	0.16572	0.16228	1.119	0	-0.01
	0.112	-0.02878	-0.0037	-0.05378	-0.0117				0.112	0.1141	-0.00502	0.22095	-0.09528				1.12	2.0222	2.01666	1.121	0	0				1.12	0.16572	0.16238	1.121	0	0
	0.1122	-0.02864	-0.00353	-0.05357	-0.01135				0.1122	0.11401	-0.00576	0.221	-0.09669				1.122	2.0222	2.01666	1.123	0	-0.02				1.122	0.16572	0.16238	1.123	0	0
	0.1124	-0.02849	-0.00336	-0.05336	-0.01099				0.1124	0.11392	-0.00651	0.22104	-0.0981				1.124	2.0222	2.01686	1.125	0	0.01				1.124	0.16572	0.16238	1.125	0.01	0
	0.1126	-0.02835	-0.0032	-0.05315	-0.01064				0.1126	0.11383	-0.00725	0.22108	-0.09949				1.126	2.0222	2.01676	1.127	0	0.01				1.126	0.16582	0.16238	1.127	0	-0.01
	0.1128	-0.0282	-0.00303	-0.05294	-0.01029				0.1128	0.11373	-0.008	0.22112	-0.10087				1.128	2.0222	2.01666	1.129	0	-0.01				1.128	0.16582	0.16248	1.129	0	0
	0.113	-0.02806	-0.00286	-0.05273	-0.00993				0.113	0.11364	-0.00874	0.22115	-0.10225				1.13	2.0222	2.01676	1.131	0	-0.01				1.13	0.16582	0.16248	1.131	0.01	0
	0.1132	-0.02791	-0.00269	-0.05252	-0.00957				0.1132	0.11353	-0.00947	0.22117	-0.10361				1.132	2.0222	2.01686	1.133	0	0.02				1.132	0.16592	0.16248	1.133	0	0
	0.1134	-0.02777	-0.00252	-0.0523	-0.00922				0.1134	0.11343	-0.01021	0.22119	-0.10497				1.134	2.0222	2.01666	1.135	0	0.01				1.134	0.16592	0.16248	1.135	0	0
	0.1136	-0.02762	-0.00235	-0.05209	-0.00886				0.1136	0.11332	-0.01094	0.22121	-0.10631				1.136	2.0222	2.01656	1.137	0	-0.04				1.136	0.16592	0.16248	1.137	0.01	0
	0.1138	-0.02748	-0.00218	-0.05187	-0.00851				0.1138	0.11321	-0.01168	0.22122	-0.10765				1.138	2.0222	2.01696	1.139	0	0.02				1.138	0.16602	0.16248	1.139	0	0
	0.114	-0.02733	-0.00201	-0.05165	-0.00815				0.114	0.11309	-0.01241	0.22123	-0.10897				1.14	2.0222	2.01676	1.141	0	0.01				1.14	0.16602	0.16248	1.141	0	-0.01
	0.1142	-0.02718	-0.00185	-0.05143	-0.0078				0.1142	0.11298	-0.01314	0.22123	-0.11029				1.142	2.0222	2.01666	1.143	0.01	-0.02				1.142	0.16602	0.16258	1.143	0	0
	0.1144	-0.02704	-0.00168	-0.05121	-0.00744				0.1144	0.11286	-0.01386	0.22123	-0.11159				1.144	2.0223	2.01686	1.145	0	-0.01				1.144	0.16602	0.16258	1.145	0	0
	0.1146	-0.02689	-0.00151	-0.05099	-0.00709				0.1146	0.11273	-0.01459	0.22123	-0.11289				1.146	2.0223	2.01696	1.147	0	0.02				1.146	0.16602	0.16258	1.147	0	0
	0.1148	-0.02674	-0.00134	-0.05077	-0.00673				0.1148	0.11261	-0.01531	0.22122	-0.11418				1.148	2.0223	2.01676	1.149	0	0				1.148	0.16602	0.16258	1.149	0	0
	0.115	-0.0266	-0.00117	-0.05055	-0.00637				0.115	0.11248	-0.01603	0.22121	-0.11545				1.15	2.0223	2.01676	1.151	0	-0.01				1.15	0.16602	0.16258	1.151	0.01	0
	0.1152	-0.02645	-0.001	-0.05032	-0.00602				0.1152	0.11234	-0.01674	0.22119	-0.11672				1.152	2.0223	2.01686	1.153	0	0				1.152	0.16612	0.16258	1.153	0	0
	0.1154	-0.0263	-0.000832517	-0.0501	-0.00566				0.1154	0.11221	-0.01746	0.22116	-0.11798				1.154	2.0223	2.01686	1.155	0	0.03				1.154	0.16612	0.16258	1.155	0	0
	0.1156	-0.02615	-0.000663747	-0.04987	-0.0053				0.1156	0.11207	-0.01817	0.22114	-0.11922				1.156	2.0223	2.01656	1.157	0	-0.03				1.156	0.16612	0.16258	1.157	0	0
	0.1158	-0.026	-0.000494914	-0.04964	-0.00495				0.1158	0.11193	-0.01888	0.2211	-0.12046				1.158	2.0223	2.01686	1.159	0	-0.02				1.158	0.16612	0.16258	1.159	0	0
	0.116	-0.02586	-0.000326075	-0.04941	-0.00459				0.116	0.11178	-0.01959	0.22107	-0.12169				1.16	2.0223	2.01706	1.161	0	0.02				1.16	0.16612	0.16258	1.161	0	0
	0.1162	-0.02571	-0.000157264	-0.04918	-0.00423				0.1162	0.11163	-0.02029	0.22102	-0.12291				1.162	2.0223	2.01686	1.163	0.01	0				1.162	0.16612	0.16258	1.163	0	0
	0.1164	-0.02556	1.16885e-05	-0.04895	-0.00388				0.1164	0.11148	-0.021	0.22098	-0.12411				1.164	2.0224	2.01686	1.165	0	-0.02				1.164	0.16612	0.16258	1.165	0	0
	0.1166	-0.02541	0.000180233	-0.04872	-0.00352				0.1166	0.11132	-0.0217	0.22093	-0.12531				1.166	2.0224	2.01706	1.167	0	0.01				1.166	0.16612	0.16258	1.167	0	0
	0.1168	-0.02526	0.000348774	-0.04849	-0.00316				0.1168	0.11116	-0.02239	0.22087	-0.1265				1.168	2.0224	2.01696	1.169	0	0.02				1.168	0.16612	0.16258	1.169	0	0
	0.117	-0.02511	0.000517471	-0.04825	-0.00281				0.117	0.111	-0.02309	0.22081	-0.12768				1.17	2.0224	2.01676	1.171	0	-0.01				1.17	0.16612	0.16258	1.171	0	0
	0.1172	-0.02497	0.000686024	-0.04802	-0.00245				0.1172	0.11084	-0.02378	0.22074	-0.12885				1.172	2.0224	2.01686	1.173	0	0				1.172	0.16612	0.16258	1.173	-0.01	0
	0.1174	-0.02482	0.000854472	-0.04778	-0.00209				0.1174	0.11067	-0.02447	0.22067	-0.13001				1.174	2.0224	2.01686	1.175	0	0.01				1.174	0.16602	0.16258	1.175	0	0
	0.1176	-0.02467	0.00102	-0.04754	-0.00174				0.1176	0.1105	-0.02516	0.2206	-0.13116				1.176	2.0224	2.01676	1.177	0	-0.01				1.176	0.16602	0.16258	1.177	0	0
	0.1178	-0.02452	0.00119	-0.0473	-0.00138				0.1178	0.11032	-0.02584	0.22052	-0.1323				1.178	2.0224	2.01686	1.179	0	-0.02				1.178	0.16602	0.16258	1.179	0	0
	0.118	-0.02437	0.00136	-0.04706	-0.00103				0.118	0.11015	-0.02652	0.22043	-0.13343				1.18	2.0224	2.01706	1.181	0	0				1.18	0.16602	0.16258	1.181	0	0.01
	0.1182	-0.02422	0.00153	-0.04682	-0.000669074				0.1182	0.10996	-0.0272	0.22034	-0.13455				1.182	2.0224	2.01706	1.183	0	0.01				1.182	0.16602	0.16248	1.183	0	0
	0.1184	-0.02407	0.00169	-0.04658	-0.000312754				0.1184	0.10978	-0.02788	0.22024	-0.13566				1.184	2.0224	2.01696	1.185	0.01	-0.02				1.184	0.16602	0.16248	1.185	0	0
	0.1186	-0.02392	0.00186	-0.04634	4.31976e-05				0.1186	0.10959	-0.02855	0.22014	-0.13676				1.186	2.0225	2.01716	1.187	-0.01	0				1.186	0.16602	0.16248	1.187	0	0
	0.1188	-0.02377	0.00203	-0.0461	0.000398838				0.1188	0.1094	-0.02922	0.22004	-0.13785				1.188	2.0224	2.01716	1.189	0.01	0.02				1.188	0.16602	0.16248	1.189	0	0
	0.119	-0.02362	0.0022	-0.04585	0.000754351				0.119	0.10921	-0.02989	0.21992	-0.13893				1.19	2.0225	2.01696	1.191	0	0.01				1.19	0.16602	0.16248	1.191	0	0
	0.1192	-0.02347	0.00236	-0.04561	0.00111				0.1192	0.10901	-0.03055	0.21981	-0.14				1.192	2.0225	2.01686	1.193	0	-0.01				1.192	0.16602	0.16248	1.193	-0.01	0
	0.1194	-0.02332	0.00253	-0.04536	0.00147				0.1194	0.10881	-0.03121	0.21969	-0.14107				1.194	2.0225	2.01696	1.195	0	0.01				1.194	0.16592	0.16248	1.195	0	0
	0.1196	-0.02317	0.0027	-0.04511	0.00182				0.1196	0.1086	-0.03187	0.21956	-0.14212				1.196	2.0225	2.01686	1.197	0	0.01				1.196	0.16592	0.16248	1.197	0	0
	0.1198	-0.02302	0.00287	-0.04486	0.00217				0.1198	0.1084	-0.03253	0.21943	-0.14316				1.198	2.0225	2.01676	1.199	0	-0.02				1.198	0.16592	0.16248	1.199	0	0
	0.12	-0.02287	0.00303	-0.04461	0.00253				0.12	0.10819	-0.03318	0.21929	-0.1442				1.2	2.0225	2.01696	1.201	-0.01	-0.02				1.2	0.16592	0.16248	1.201	0	0.01
	0.1202	-0.02272	0.0032	-0.04436	0.00288				0.1202	0.10797	-0.03383	0.21915	-0.14522				1.202	2.0224	2.01716	1.203	0.01	0.01				1.202	0.16592	0.16238	1.203	0	0
	0.1204	-0.02257	0.00336	-0.04411	0.00324				0.1204	0.10775	-0.03447	0.219	-0.14624				1.204	2.0225	2.01706	1.205	0	0				1.204	0.16592	0.16238	1.205	0	0
	0.1206	-0.02242	0.00353	-0.04386	0.00359				0.1206	0.10753	-0.03512	0.21884	-0.14724				1.206	2.0225	2.01706	1.207	-0.01	-0.02				1.206	0.16592	0.16238	1.207	0	0
	0.1208	-0.02226	0.0037	-0.04361	0.00394				0.1208	0.10731	-0.03576	0.21868	-0.14824				1.208	2.0224	2.01726	1.209	0	0.01				1.208	0.16592	0.16238	1.209	0	0
	0.121	-0.02211	0.00386	-0.04335	0.0043				0.121	0.10708	-0.03639	0.21852	-0.14922				1.21	2.0224	2.01716	1.211	0	0.03				1.21	0.16592	0.16238	1.211	-0.01	0
	0.1212	-0.02196	0.00403	-0.0431	0.00465				0.1212	0.10685	-0.03703	0.21835	-0.1502				1.212	2.0224	2.01686	1.213	0	0				1.212	0.16582	0.16238	1.213	0	0
	0.1214	-0.02181	0.00419	-0.04284	0.005				0.1214	0.10661	-0.03766	0.21817	-0.15117				1.214	2.0224	2.01686	1.215	0	0				1.214	0.16582	0.16238	1.215	0	0.01
	0.1216	-0.02166	0.00436	-0.04258	0.00535				0.1216	0.10637	-0.03828	0.21799	-0.15213				1.216	2.0224	2.01686	1.217	0	0.02				1.216	0.16582	0.16228	1.217	0	0
	0.1218	-0.02151	0.00452	-0.04232	0.00571				0.1218	0.10613	-0.03891	0.2178	-0.15308				1.218	2.0224	2.01666	1.219	0	0				1.218	0.16582	0.16228	1.219	-0.01	0
	0.122	-0.02136	0.00469	-0.04207	0.00606				0.122	0.10589	-0.03953	0.21761	-0.15402				1.22	2.0224	2.01666	1.221	-0.01	-0.03				1.22	0.16572	0.16228	1.221	0	0
	0.1222	-0.02121	0.00485	-0.0418	0.00641				0.1222	0.10564	-0.04015	0.21741	-0.15495				1.222	2.0223	2.01696	1.223	0	0				1.222	0.16572	0.16228	1.223	0	0
	0.1224	-0.02105	0.00502	-0.04154	0.00676				0.1224	0.10538	-0.04076	0.2172	-0.15587				1.224	2.0223	2.01696	1.225	0	0.01				1.224	0.16572	0.16228	1.225	0	0
	0.1226	-0.0209	0.00518	-0.04128	0.00711				0.1226	0.10513	-0.04137	0.21699	-0.15678				1.226	2.0223	2.01686	1.227	0	-0.02				1.226	0.16572	0.16228	1.227	0	0
	0.1228	-0.02075	0.00535	-0.04102	0.00745				0.1228	0.10487	-0.04198	0.21678	-0.15769				1.228	2.0223	2.01706	1.229	0	0				1.228	0.16572	0.16228	1.229	0	0.01
	0.123	-0.0206	0.00551	-0.04075	0.0078				0.123	0.10461	-0.04259	0.21656	-0.15858				1.23	2.0223	2.01706	1.231	0	0.03				1.23	0.16572	0.16218	1.231	0	0
	0.1232	-0.02045	0.00568	-0.04049	0.00815				0.1232	0.10434	-0.04319	0.21633	-0.15947				1.232	2.0223	2.01676	1.233	-0.01	0.01				1.232	0.16572	0.16218	1.233	0	0
	0.1234	-0.02029	0.00584	-0.04022	0.0085				0.1234	0.10407	-0.04378	0.2161	-0.16034				1.234	2.0222	2.01666	1.235	0	0				1.234	0.16572	0.16218	1.235	0	0
	0.1236	-0.02014	0.006	-0.03995	0.00884				0.1236	0.1038	-0.04438	0.21586	-0.16121				1.236	2.0222	2.01666	1.237	0	0.01				1.236	0.16572	0.16218	1.237	-0.01	0
	0.1238	-0.01999	0.00617	-0.03968	0.00919				0.1238	0.10352	-0.04497	0.21561	-0.16207				1.238	2.0222	2.01656	1.239	-0.01	0.02				1.238	0.16562	0.16218	1.239	0	0
	0.124	-0.01984	0.00633	-0.03941	0.00953				0.124	0.10324	-0.04556	0.21536	-0.16292				1.24	2.0221	2.01636	1.241	0	-0.01				1.24	0.16562	0.16218	1.241	0	0
	0.1242	-0.01969	0.00649	-0.03914	0.00988				0.1242	0.10296	-0.04614	0.2151	-0.16376				1.242	2.0221	2.01646	1.243	0	-0.02				1.242	0.16562	0.16218	1.243	0	0.01
	0.1244	-0.01953	0.00666	-0.03887	0.01022				0.1244	0.10267	-0.04672	0.21484	-0.16459				1.244	2.0221	2.01666	1.245	0	0.01				1.244	0.16562	0.16208	1.245	-0.01	0
	0.1246	-0.01938	0.00682	-0.0386	0.01057				0.1246	0.10238	-0.0473	0.21457	-0.16541				1.246	2.0221	2.01656	1.247	-0.01	0				1.246	0.16552	0.16208	1.247	0	0
	0.1248	-0.01923	0.00698	-0.03833	0.01091				0.1248	0.10209	-0.04788	0.21429	-0.16623				1.248	2.022	2.01656	1.249	0	-0.02				1.248	0.16552	0.16208	1.249	0	0
	0.125	-0.01908	0.00715	-0.03805	0.01125				0.125	0.10179	-0.04845	0.21401	-0.16703				1.25	2.022	2.01676	1.251	0	0.01				1.25	0.16552	0.16208	1.251	0	0
	0.1252	-0.01892	0.00731	-0.03778	0.01159				0.1252	0.10149	-0.04901	0.21373	-0.16783				1.252	2.022	2.01666	1.253	0	0.03				1.252	0.16552	0.16208	1.253	0	0
	0.1254	-0.01877	0.00747	-0.0375	0.01193				0.1254	0.10119	-0.04958	0.21343	-0.16862				1.254	2.022	2.01636	1.255	-0.01	-0.01				1.254	0.16552	0.16208	1.255	0	0.01
	0.1256	-0.01862	0.00763	-0.03722	0.01227				0.1256	0.10088	-0.05014	0.21313	-0.16939				1.256	2.0219	2.01646	1.257	0	0				1.256	0.16552	0.16198	1.257	0	0
	0.1258	-0.01846	0.0078	-0.03694	0.01261				0.1258	0.10057	-0.0507	0.21282	-0.17016				1.258	2.0219	2.01646	1.259	0	0.03				1.258	0.16552	0.16198	1.259	0	0
	0.126	-0.01831	0.00796	-0.03666	0.01295				0.126	0.10025	-0.05125	0.21251	-0.17092				1.26	2.0219	2.01616	1.261	0	0				1.26	0.16552	0.16198	1.261	-0.01	0
	0.1262	-0.01816	0.00812	-0.03638	0.01329				0.1262	0.09993	-0.0518	0.21219	-0.17168				1.262	2.0219	2.01616	1.263	-0.01	-0.02				1.262	0.16542	0.16198	1.263	0	0
	0.1264	-0.018	0.00828	-0.0361	0.01362				0.1264	0.09961	-0.05235	0.21187	-0.17242				1.264	2.0218	2.01636	1.265	0	0				1.264	0.16542	0.16198	1.265	0	0
	0.1266	-0.01785	0.00845	-0.03582	0.01396				0.1266	0.09929	-0.05289	0.21153	-0.17316				1.266	2.0218	2.01636	1.267	0	0				1.266	0.16542	0.16198	1.267	0	0
	0.1268	-0.0177	0.00861	-0.03554	0.01429				0.1268	0.09896	-0.05343	0.2112	-0.17388				1.268	2.0218	2.01636	1.269	0	-0.01				1.268	0.16542	0.16198	1.269	0	0
	0.127	-0.01754	0.00877	-0.03525	0.01463				0.127	0.09863	-0.05397	0.21085	-0.1746				1.27	2.0218	2.01646	1.271	0	-0.01				1.27	0.16542	0.16198	1.271	0	0.01
	0.1272	-0.01739	0.00893	-0.03497	0.01496				0.1272	0.09829	-0.0545	0.2105	-0.17531				1.272	2.0218	2.01656	1.273	0	0.03				1.272	0.16542	0.16188	1.273	0	0
	0.1274	-0.01724	0.00909	-0.03468	0.01529				0.1274	0.09795	-0.05503	0.21014	-0.17602				1.274	2.0218	2.01626	1.275	-0.01	0.01				1.274	0.16542	0.16188	1.275	0	0
	0.1276	-0.01708	0.00926	-0.03439	0.01563				0.1276	0.09761	-0.05555	0.20978	-0.17671				1.276	2.0217	2.01616	1.277	0	-0.01				1.276	0.16542	0.16188	1.277	0	0
	0.1278	-0.01693	0.00942	-0.03411	0.01596				0.1278	0.09726	-0.05607	0.2094	-0.17739				1.278	2.0217	2.01626	1.279	0	0.01				1.278	0.16542	0.16188	1.279	0	0
	0.128	-0.01677	0.00958	-0.03382	0.01629				0.128	0.09691	-0.05659	0.20903	-0.17807				1.28	2.0217	2.01616	1.281	0	0.02				1.28	0.16542	0.16188	1.281	-0.01	0.01
	0.1282	-0.01662	0.00974	-0.03353	0.01662				0.1282	0.09656	-0.05711	0.20864	-0.17874				1.282	2.0217	2.01596	1.283	0	-0.02				1.282	0.16532	0.16178	1.283	0	0
	0.1284	-0.01647	0.0099	-0.03324	0.01695				0.1284	0.0962	-0.05762	0.20825	-0.1794				1.284	2.0217	2.01616	1.285	0	-0.01				1.284	0.16532	0.16178	1.285	0	0
	0.1286	-0.01631	0.01006	-0.03294	0.01728				0.1286	0.09584	-0.05813	0.20785	-0.18005				1.286	2.0217	2.01626	1.287	0	0.01				1.286	0.16532	0.16178	1.287	0	0
	0.1288	-0.01616	0.01023	-0.03265	0.01761				0.1288	0.09548	-0.05863	0.20745	-0.1807				1.288	2.0217	2.01616	1.289	0	-0.01				1.288	0.16532	0.16178	1.289	-0.01	0
	0.129	-0.016	0.01039	-0.03236	0.01794				0.129	0.09511	-0.05913	0.20703	-0.18134				1.29	2.0217	2.01626	1.291	-0.01	-0.01				1.29	0.16522	0.16178	1.291	0	0
	0.1292	-0.01585	0.01055	-0.03206	0.01826				0.1292	0.09474	-0.05963	0.20661	-0.18196				1.292	2.0216	2.01636	1.293	0.01	0				1.292	0.16522	0.16178	1.293	0	0
	0.1294	-0.01569	0.01071	-0.03177	0.01859				0.1294	0.09436	-0.06012	0.20619	-0.18259				1.294	2.0217	2.01636	1.295	0	0.02				1.294	0.16522	0.16178	1.295	0.01	0
	0.1296	-0.01554	0.01087	-0.03147	0.01891				0.1296	0.09398	-0.06061	0.20575	-0.1832				1.296	2.0217	2.01616	1.297	0	0				1.296	0.16532	0.16178	1.297	0	0.01
	0.1298	-0.01538	0.01103	-0.03117	0.01924				0.1298	0.0936	-0.0611	0.20531	-0.1838				1.298	2.0217	2.01616	1.299	-0.01	-0.01				1.298	0.16532	0.16168	1.299	0	0
	0.13	-0.01523	0.0112	-0.03087	0.01956				0.13	0.09322	-0.06158	0.20487	-0.1844				1.3	2.0216	2.01626	1.301	0	0.03				1.3	0.16532	0.16168	1.301	0	0
	0.1302	-0.01507	0.01136	-0.03058	0.01989				0.1302	0.09283	-0.06206	0.20441	-0.18499				1.302	2.0216	2.01596	1.303	0	0				1.302	0.16532	0.16168	1.303	-0.01	0
	0.1304	-0.01492	0.01152	-0.03028	0.02021				0.1304	0.09243	-0.06254	0.20395	-0.18557				1.304	2.0216	2.01596	1.305	0	-0.03				1.304	0.16522	0.16168	1.305	0	0
	0.1306	-0.01476	0.01168	-0.02997	0.02053				0.1306	0.09204	-0.06301	0.20348	-0.18615				1.306	2.0216	2.01626	1.307	0	0				1.306	0.16522	0.16168	1.307	0	0
	0.1308	-0.01461	0.01184	-0.02967	0.02086				0.1308	0.09164	-0.06348	0.20301	-0.18671				1.308	2.0216	2.01626	1.309	0	0.01				1.308	0.16522	0.16168	1.309	0	0
	0.131	-0.01445	0.01201	-0.02937	0.02118				0.131	0.09123	-0.06394	0.20252	-0.18727				1.31	2.0216	2.01616	1.311	0	-0.01				1.31	0.16522	0.16168	1.311	0	0
	0.1312	-0.0143	0.01217	-0.02907	0.0215				0.1312	0.09083	-0.0644	0.20203	-0.18782				1.312	2.0216	2.01626	1.313	0	-0.02				1.312	0.16522	0.16168	1.313	0	0
	0.1314	-0.01414	0.01233	-0.02876	0.02182				0.1314	0.09042	-0.06486	0.20153	-0.18836				1.314	2.0216	2.01646	1.315	0	0.04				1.314	0.16522	0.16168	1.315	0	0
	0.1316	-0.01398	0.01249	-0.02846	0.02214				0.1316	0.09	-0.06531	0.20103	-0.1889				1.316	2.0216	2.01606	1.317	0.01	0				1.316	0.16522	0.16168	1.317	0	0
	0.1318	-0.01383	0.01266	-0.02815	0.02246				0.1318	0.08958	-0.06576	0.20052	-0.18943				1.318	2.0217	2.01606	1.319	-0.01	-0.02				1.318	0.16522	0.16168	1.319	0	0
	0.132	-0.01367	0.01282	-0.02784	0.02278				0.132	0.08916	-0.06621	0.2	-0.18995				1.32	2.0216	2.01626	1.321	0	0.01				1.32	0.16522	0.16168	1.321	0	0
	0.1322	-0.01352	0.01298	-0.02753	0.02309				0.1322	0.08874	-0.06665	0.19947	-0.19046				1.322	2.0216	2.01616	1.323	0.01	0.01				1.322	0.16522	0.16168	1.323	0	0
	0.1324	-0.01336	0.01314	-0.02723	0.02341				0.1324	0.08831	-0.06709	0.19893	-0.19097				1.324	2.0217	2.01606	1.325	-0.01	-0.01				1.324	0.16522	0.16168	1.325	0	0
	0.1326	-0.0132	0.0133	-0.02692	0.02373				0.1326	0.08787	-0.06753	0.19839	-0.19147				1.326	2.0216	2.01616	1.327	0	-0.02				1.326	0.16522	0.16168	1.327	0	0
	0.1328	-0.01305	0.01347	-0.02661	0.02404				0.1328	0.08744	-0.06796	0.19784	-0.19196				1.328	2.0216	2.01636	1.329	0.01	0.02				1.328	0.16522	0.16168	1.329	0	-0.01
	0.133	-0.01289	0.01363	-0.02629	0.02436				0.133	0.087	-0.06839	0.19728	-0.19244				1.33	2.0217	2.01616	1.331	0	0				1.33	0.16522	0.16178	1.331	0	0
	0.1332	-0.01273	0.01379	-0.02598	0.02467				0.1332	0.08655	-0.06881	0.19672	-0.19292				1.332	2.0217	2.01616	1.333	-0.01	-0.02				1.332	0.16522	0.16178	1.333	0	0
	0.1334	-0.01258	0.01395	-0.02567	0.02499				0.1334	0.08611	-0.06923	0.19614	-0.19339				1.334	2.0216	2.01636	1.335	0	0.01				1.334	0.16522	0.16178	1.335	0	0
	0.1336	-0.01242	0.01412	-0.02536	0.0253				0.1336	0.08566	-0.06965	0.19556	-0.19386				1.336	2.0216	2.01626	1.337	0.01	0.02				1.336	0.16522	0.16178	1.337	0	0
	0.1338	-0.01226	0.01428	-0.02504	0.02562				0.1338	0.0852	-0.07006	0.19497	-0.19431				1.338	2.0217	2.01606	1.339	0	-0.02				1.338	0.16522	0.16178	1.339	0.01	-0.01
	0.134	-0.01211	0.01444	-0.02473	0.02593				0.134	0.08474	-0.07047	0.19438	-0.19476				1.34	2.0217	2.01626	1.341	-0.01	0				1.34	0.16532	0.16188	1.341	0	0
	0.1342	-0.01195	0.0146	-0.02441	0.02624				0.1342	0.08428	-0.07088	0.19377	-0.1952				1.342	2.0216	2.01626	1.343	0.01	0.01				1.342	0.16532	0.16188	1.343	0	0
	0.1344	-0.01179	0.01476	-0.02409	0.02655				0.1344	0.08382	-0.07128	0.19316	-0.19564				1.344	2.0217	2.01616	1.345	0	0				1.344	0.16532	0.16188	1.345	0	-0.01
	0.1346	-0.01163	0.01493	-0.02378	0.02687				0.1346	0.08335	-0.07168	0.19254	-0.19607				1.346	2.0217	2.01616	1.347	0	-0.02				1.346	0.16532	0.16198	1.347	0.01	0
	0.1348	-0.01148	0.01509	-0.02346	0.02718				0.1348	0.08287	-0.07208	0.19191	-0.19649				1.348	2.0217	2.01636	1.349	0	0				1.348	0.16542	0.16198	1.349	0	0
	0.135	-0.01132	0.01525	-0.02314	0.02749				0.135	0.0824	-0.07247	0.19127	-0.1969				1.35	2.0217	2.01636	1.351	0	0.02				1.35	0.16542	0.16198	1.351	0	-0.01
	0.1352	-0.01116	0.01541	-0.02282	0.0278				0.1352	0.08192	-0.07286	0.19063	-0.19731				1.352	2.0217	2.01616	1.353	0	-0.02				1.352	0.16542	0.16208	1.353	0	0
	0.1354	-0.011	0.01558	-0.0225	0.02811				0.1354	0.08143	-0.07325	0.18998	-0.19771				1.354	2.0217	2.01636	1.355	0	0				1.354	0.16542	0.16208	1.355	0	0
	0.1356	-0.01085	0.01574	-0.02218	0.02842				0.1356	0.08095	-0.07363	0.18932	-0.19811				1.356	2.0217	2.01636	1.357	0	0.03				1.356	0.16542	0.16208	1.357	0	-0.01
	0.1358	-0.01069	0.0159	-0.02186	0.02873				0.1358	0.08046	-0.07401	0.18865	-0.19849				1.358	2.0217	2.01606	1.359	0	0				1.358	0.16542	0.16218	1.359	0.01	0
	0.136	-0.01053	0.01606	-0.02154	0.02903				0.136	0.07996	-0.07438	0.18797	-0.19888				1.36	2.0217	2.01606	1.361	0	-0.02				1.36	0.16552	0.16218	1.361	0	0
	0.1362	-0.01037	0.01622	-0.02121	0.02934				0.1362	0.07946	-0.07475	0.18728	-0.19925				1.362	2.0217	2.01626	1.363	0	0				1.362	0.16552	0.16218	1.363	0	0
	0.1364	-0.01021	0.01639	-0.02089	0.02965				0.1364	0.07896	-0.07512	0.18659	-0.19962				1.364	2.0217	2.01626	1.365	0	0.01				1.364	0.16552	0.16218	1.365	0.01	-0.01
	0.1366	-0.01005	0.01655	-0.02057	0.02996				0.1366	0.07845	-0.07548	0.18588	-0.19998				1.366	2.0217	2.01616	1.367	0	-0.02				1.366	0.16562	0.16228	1.367	0	0
	0.1368	-0.0099	0.01671	-0.02024	0.03026				0.1368	0.07794	-0.07584	0.18517	-0.20034				1.368	2.0217	2.01636	1.369	0	-0.02				1.368	0.16562	0.16228	1.369	0.01	0
	0.137	-0.00974	0.01687	-0.01992	0.03057				0.137	0.07743	-0.0762	0.18445	-0.20069				1.37	2.0217	2.01656	1.371	0	0.03				1.37	0.16572	0.16228	1.371	0	0
	0.1372	-0.00958	0.01703	-0.01959	0.03087				0.1372	0.07691	-0.07655	0.18372	-0.20103				1.372	2.0217	2.01626	1.373	0.01	-0.01				1.372	0.16572	0.16228	1.373	0	0
	0.1374	-0.00942	0.01719	-0.01926	0.03118				0.1374	0.07639	-0.0769	0.18299	-0.20136				1.374	2.0218	2.01636	1.375	-0.01	-0.01				1.374	0.16572	0.16228	1.375	0	-0.01
	0.1376	-0.00926	0.01736	-0.01894	0.03148				0.1376	0.07587	-0.07725	0.18224	-0.20169				1.376	2.0217	2.01646	1.377	0.01	0.02				1.376	0.16572	0.16238	1.377	0	0
	0.1378	-0.0091	0.01752	-0.01861	0.03179				0.1378	0.07534	-0.07759	0.18148	-0.20202				1.378	2.0218	2.01626	1.379	0	0.02				1.378	0.16572	0.16238	1.379	0.01	0
	0.138	-0.00894	0.01768	-0.01828	0.03209				0.138	0.07481	-0.07793	0.18072	-0.20234				1.38	2.0218	2.01606	1.381	0	-0.01				1.38	0.16582	0.16238	1.381	0	0
	0.1382	-0.00878	0.01784	-0.01795	0.03239				0.1382	0.07428	-0.07826	0.17995	-0.20265				1.382	2.0218	2.01616	1.383	0	-0.02				1.382	0.16582	0.16238	1.383	0	0
	0.1384	-0.00862	0.018	-0.01762	0.03269				0.1384	0.07374	-0.0786	0.17917	-0.20295				1.384	2.0218	2.01636	1.385	0	0.01				1.384	0.16582	0.16238	1.385	0.01	0
	0.1386	-0.00846	0.01816	-0.01729	0.03299				0.1386	0.07319	-0.07892	0.17838	-0.20325				1.386	2.0218	2.01626	1.387	0	0				1.386	0.16592	0.16238	1.387	0	0
	0.1388	-0.0083	0.01832	-0.01696	0.03329				0.1388	0.07265	-0.07925	0.17758	-0.20355				1.388	2.0218	2.01626	1.389	0	-0.04				1.388	0.16592	0.16238	1.389	0	-0.01
	0.139	-0.00814	0.01848	-0.01663	0.03359				0.139	0.0721	-0.07957	0.17677	-0.20383				1.39	2.0218	2.01666	1.391	0	0.01				1.39	0.16592	0.16248	1.391	0	0
	0.1392	-0.00798	0.01864	-0.0163	0.03389				0.1392	0.07155	-0.07989	0.17595	-0.20411				1.392	2.0218	2.01656	1.393	0.01	0.02				1.392	0.16592	0.16248	1.393	0.01	0
	0.1394	-0.00782	0.0188	-0.01597	0.03419				0.1394	0.07099	-0.0802	0.17512	-0.20439				1.394	2.0219	2.01636	1.395	0	-0.02				1.394	0.16602	0.16248	1.395	0	0
	0.1396	-0.00766	0.01896	-0.01563	0.03449				0.1396	0.07043	-0.08051	0.17428	-0.20466				1.396	2.0219	2.01656	1.397	0	0.01				1.396	0.16602	0.16248	1.397	0	0
	0.1398	-0.0075	0.01912	-0.0153	0.03479				0.1398	0.06986	-0.08082	0.17344	-0.20492				1.398	2.0219	2.01646	1.399	0	0.03				1.398	0.16602	0.16248	1.399	0	0
	0.14	-0.00734	0.01928	-0.01497	0.03508				0.14	0.0693	-0.08113	0.17258	-0.20518				1.4	2.0219	2.01616	1.401	0	0				1.4	0.16602	0.16248	1.401	0	0
	0.1402	-0.00718	0.01944	-0.01463	0.03538				0.1402	0.06873	-0.08143	0.17172	-0.20543				1.402	2.0219	2.01616	1.403	0	-0.02				1.402	0.16602	0.16248	1.403	-0.01	0
	0.1404	-0.00701	0.0196	-0.0143	0.03567				0.1404	0.06815	-0.08172	0.17084	-0.20568				1.404	2.0219	2.01636	1.405	0	0.01				1.404	0.16592	0.16248	1.405	0	0
	0.1406	-0.00685	0.01976	-0.01396	0.03597				0.1406	0.06757	-0.08202	0.16996	-0.20592				1.406	2.0219	2.01626	1.407	0	0				1.406	0.16592	0.16248	1.407	0	0
	0.1408	-0.00669	0.01991	-0.01362	0.03626				0.1408	0.06699	-0.08231	0.16907	-0.20615				1.408	2.0219	2.01626	1.409	0	-0.03				1.408	0.16592	0.16248	1.409	0.01	0
	0.141	-0.00653	0.02007	-0.01329	0.03655				0.141	0.06641	-0.08259	0.16817	-0.20638				1.41	2.0219	2.01656	1.411	0.01	-0.03				1.41	0.16602	0.16248	1.411	0	0
	0.1412	-0.00637	0.02023	-0.01295	0.03684				0.1412	0.06582	-0.08288	0.16725	-0.20661				1.412	2.022	2.01686	1.413	0	0.03				1.412	0.16602	0.16248	1.413	0	0
	0.1414	-0.00621	0.02039	-0.01261	0.03714				0.1414	0.06523	-0.08316	0.16633	-0.20682				1.414	2.022	2.01656	1.415	0	-0.01				1.414	0.16602	0.16248	1.415	0	0.01
	0.1416	-0.00605	0.02055	-0.01228	0.03742				0.1416	0.06463	-0.08343	0.1654	-0.20704				1.416	2.022	2.01666	1.417	0	-0.01				1.416	0.16602	0.16238	1.417	0	0
	0.1418	-0.00588	0.0207	-0.01194	0.03771				0.1418	0.06403	-0.08371	0.16446	-0.20724				1.418	2.022	2.01676	1.419	0	0.03				1.418	0.16602	0.16238	1.419	0	0
	0.142	-0.00572	0.02086	-0.0116	0.038				0.142	0.06343	-0.08398	0.16351	-0.20744				1.42	2.022	2.01646	1.421	0	0.02				1.42	0.16602	0.16238	1.421	-0.01	0
	0.1422	-0.00556	0.02102	-0.01126	0.03829				0.1422	0.06282	-0.08424	0.16255	-0.20764				1.422	2.022	2.01626	1.423	0	-0.01				1.422	0.16592	0.16238	1.423	0	0
	0.1424	-0.0054	0.02117	-0.01092	0.03858				0.1424	0.06221	-0.08451	0.16158	-0.20783				1.424	2.022	2.01636	1.425	0	-0.01				1.424	0.16592	0.16238	1.425	0	0
	0.1426	-0.00524	0.02133	-0.01058	0.03886				0.1426	0.0616	-0.08477	0.1606	-0.20802				1.426	2.022	2.01646	1.427	0	0.02				1.426	0.16592	0.16238	1.427	0	0
	0.1428	-0.00507	0.02149	-0.01024	0.03914				0.1428	0.06099	-0.08502	0.15961	-0.2082				1.428	2.022	2.01626	1.429	0	-0.02				1.428	0.16592	0.16238	1.429	-0.01	0
	0.143	-0.00491	0.02164	-0.0099	0.03943				0.143	0.06037	-0.08528	0.15861	-0.20837				1.43	2.022	2.01646	1.431	0.01	-0.04				1.43	0.16582	0.16238	1.431	0	0
	0.1432	-0.00475	0.0218	-0.00956	0.03971				0.1432	0.05974	-0.08553	0.1576	-0.20854				1.432	2.0221	2.01686	1.433	0	0.01				1.432	0.16582	0.16238	1.433	0	0
	0.1434	-0.00458	0.02195	-0.00922	0.03999				0.1434	0.05912	-0.08577	0.15658	-0.2087				1.434	2.0221	2.01676	1.435	0	0.01				1.434	0.16582	0.16238	1.435	0	0
	0.1436	-0.00442	0.02211	-0.00887	0.04027				0.1436	0.05849	-0.08602	0.15555	-0.20886				1.436	2.0221	2.01666	1.437	0	-0.01				1.436	0.16582	0.16238	1.437	0	0
	0.1438	-0.00426	0.02226	-0.00853	0.04055				0.1438	0.05786	-0.08626	0.15451	-0.20902				1.438	2.0221	2.01676	1.439	0	0				1.438	0.16582	0.16238	1.439	0	0.01
	0.144	-0.0041	0.02242	-0.00819	0.04083				0.144	0.05722	-0.08649	0.15347	-0.20917				1.44	2.0221	2.01676	1.441	0	0.03				1.44	0.16582	0.16228	1.441	0	0
	0.1442	-0.00393	0.02257	-0.00784	0.04111				0.1442	0.05658	-0.08673	0.15241	-0.20931				1.442	2.0221	2.01646	1.443	0	0.02				1.442	0.16582	0.16228	1.443	0	0
	0.1444	-0.00377	0.02273	-0.0075	0.04138				0.1444	0.05594	-0.08696	0.15134	-0.20945				1.444	2.0221	2.01626	1.445	0	-0.03				1.444	0.16582	0.16228	1.445	0	0
	0.1446	-0.00361	0.02288	-0.00716	0.04166				0.1446	0.0553	-0.08718	0.15026	-0.20958				1.446	2.0221	2.01656	1.447	0	0.01				1.446	0.16582	0.16228	1.447	-0.01	0
	0.1448	-0.00344	0.02304	-0.00681	0.04193				0.1448	0.05465	-0.08741	0.14917	-0.20971				1.448	2.0221	2.01646	1.449	0	0.01				1.448	0.16572	0.16228	1.449	0	0
	0.145	-0.00328	0.02319	-0.00647	0.0422				0.145	0.054	-0.08763	0.14808	-0.20983				1.45	2.0221	2.01636	1.451	0	-0.04				1.45	0.16572	0.16228	1.451	0	0
	0.1452	-0.00311	0.02334	-0.00612	0.04247				0.1452	0.05334	-0.08784	0.14697	-0.20995				1.452	2.0221	2.01676	1.453	0	0				1.452	0.16572	0.16228	1.453	0	0.01
	0.1454	-0.00295	0.0235	-0.00578	0.04274				0.1454	0.05269	-0.08806	0.14585	-0.21006				1.454	2.0221	2.01676	1.455	0	0.01				1.454	0.16572	0.16218	1.455	0	0
	0.1456	-0.00279	0.02365	-0.00543	0.04301				0.1456	0.05203	-0.08827	0.14472	-0.21017				1.456	2.0221	2.01666	1.457	0	-0.01				1.456	0.16572	0.16218	1.457	0	0
	0.1458	-0.00262	0.0238	-0.00508	0.04328				0.1458	0.05136	-0.08848	0.14359	-0.21028				1.458	2.0221	2.01676	1.459	-0.01	0				1.458	0.16572	0.16218	1.459	0	0
	0.146	-0.00246	0.02395	-0.00474	0.04355				0.146	0.0507	-0.08868	0.14244	-0.21038				1.46	2.022	2.01676	1.461	0	0.02				1.46	0.16572	0.16218	1.461	0	0
	0.1462	-0.00229	0.02411	-0.00439	0.04381				0.1462	0.05003	-0.08888	0.14128	-0.21047				1.462	2.022	2.01656	1.463	0	0.03				1.462	0.16572	0.16218	1.463	0	0
	0.1464	-0.00213	0.02426	-0.00404	0.04408				0.1464	0.04936	-0.08908	0.14011	-0.21056				1.464	2.022	2.01626	1.465	0	-0.01				1.464	0.16572	0.16218	1.465	-0.01	0
	0.1466	-0.00196	0.02441	-0.00369	0.04434				0.1466	0.04868	-0.08927	0.13894	-0.21064				1.466	2.022	2.01636	1.467	0	-0.01				1.466	0.16562	0.16218	1.467	0	0.01
	0.1468	-0.0018	0.02456	-0.00335	0.0446				0.1468	0.04801	-0.08947	0.13775	-0.21072				1.468	2.022	2.01646	1.469	0	0.03				1.468	0.16562	0.16208	1.469	0	0
	0.147	-0.00163	0.02472	-0.003	0.04486				0.147	0.04733	-0.08966	0.13655	-0.2108				1.47	2.022	2.01616	1.471	0	-0.02				1.47	0.16562	0.16208	1.471	-0.01	0
	0.1472	-0.00147	0.02487	-0.00265	0.04512				0.1472	0.04664	-0.08984	0.13534	-0.21087				1.472	2.022	2.01636	1.473	-0.01	-0.02				1.472	0.16552	0.16208	1.473	0	0
	0.1474	-0.0013	0.02502	-0.0023	0.04538				0.1474	0.04596	-0.09002	0.13413	-0.21093				1.474	2.0219	2.01656	1.475	0	0				1.474	0.16552	0.16208	1.475	0	0
	0.1476	-0.00114	0.02517	-0.00195	0.04564				0.1476	0.04527	-0.0902	0.1329	-0.211				1.476	2.0219	2.01656	1.477	0	0.01				1.476	0.16552	0.16208	1.477	0	0
	0.1478	-0.000971882	0.02532	-0.0016	0.04589				0.1478	0.04458	-0.09038	0.13166	-0.21105				1.478	2.0219	2.01646	1.479	0	0				1.478	0.16552	0.16208	1.479	0	0
	0.148	-0.00080628	0.02547	-0.00125	0.04614				0.148	0.04388	-0.09055	0.13042	-0.2111				1.48	2.0219	2.01646	1.481	0	-0.01				1.48	0.16552	0.16208	1.481	0	0.01
	0.1482	-0.000640514	0.02562	-0.000901894	0.0464				0.1482	0.04319	-0.09072	0.12916	-0.21115				1.482	2.0219	2.01656	1.483	-0.01	0.04				1.482	0.16552	0.16198	1.483	0	0
	0.1484	-0.000474715	0.02578	-0.000551686	0.04665				0.1484	0.04249	-0.09089	0.12789	-0.2112				1.484	2.0218	2.01616	1.485	0	0.01				1.484	0.16552	0.16198	1.485	0	0
	0.1486	-0.000308733	0.02593	-0.000201187	0.0469				0.1486	0.04179	-0.09105	0.12662	-0.21123				1.486	2.0218	2.01606	1.487	0	-0.03				1.486	0.16552	0.16198	1.487	0	0
	0.1488	-0.000142743	0.02608	0.000149451	0.04715				0.1488	0.04108	-0.09122	0.12533	-0.21127				1.488	2.0218	2.01636	1.489	-0.01	0.03				1.488	0.16552	0.16198	1.489	-0.01	0
	0.149	2.34009e-05	0.02623	0.000500274	0.0474				0.149	0.04038	-0.09137	0.12403	-0.2113				1.49	2.0217	2.01606	1.491	0	0				1.49	0.16542	0.16198	1.491	0	0
	0.1492	0.00018974	0.02638	0.000851326	0.04764				0.1492	0.03967	-0.09153	0.12273	-0.21132				1.492	2.0217	2.01606	1.493	0	-0.02				1.492	0.16542	0.16198	1.493	0	0.01
	0.1494	0.000356131	0.02653	0.0012	0.04789				0.1494	0.03896	-0.09168	0.12141	-0.21134				1.494	2.0217	2.01626	1.495	0	-0.01				1.494	0.16542	0.16188	1.495	-0.01	0
	0.1496	0.000522528	0.02668	0.00155	0.04813				0.1496	0.03824	-0.09183	0.12009	-0.21136				1.496	2.0217	2.01636	1.497	0	0.02				1.496	0.16532	0.16188	1.497	0	0
	0.1498	0.000689169	0.02683	0.00191	0.04838				0.1498	0.03753	-0.09198	0.11875	-0.21137				1.498	2.0217	2.01616	1.499	-0.01	0.01				1.498	0.16532	0.16188	1.499	0	0
	0.15	0.000856041	0.02698	0.00226	0.04862				0.15	0.03681	-0.09212	0.11741	-0.21138				1.5	2.0216	2.01606	1.501	0	-0.03				1.5	0.16532	0.16188	1.501	0	0
	0.1502	0.00102	0.02713	0.00261	0.04886				0.1502	0.03609	-0.09226	0.11605	-0.21139				1.502	2.0216	2.01636	1.503	0	0.03				1.502	0.16532	0.16188	1.503	0	0
	0.1504	0.00119	0.02728	0.00296	0.0491				0.1504	0.03537	-0.0924	0.11469	-0.21139				1.504	2.0216	2.01606	1.505	0	0.02				1.504	0.16532	0.16188	1.505	0	0.01
	0.1506	0.00136	0.02743	0.00332	0.04934				0.1506	0.03464	-0.09253	0.11331	-0.21138				1.506	2.0216	2.01586	1.507	-0.01	-0.02				1.506	0.16532	0.16178	1.507	0	0
	0.1508	0.00152	0.02758	0.00367	0.04957				0.1508	0.03391	-0.09266	0.11193	-0.21137				1.508	2.0215	2.01606	1.509	0	0.01				1.508	0.16532	0.16178	1.509	0	0
	0.151	0.00169	0.02773	0.00402	0.04981				0.151	0.03319	-0.09279	0.11054	-0.21136				1.51	2.0215	2.01596	1.511	0	0.02				1.51	0.16532	0.16178	1.511	0	0
	0.1512	0.00186	0.02788	0.00437	0.05005				0.1512	0.03245	-0.09292	0.10914	-0.21134				1.512	2.0215	2.01576	1.513	0	-0.02				1.512	0.16532	0.16178	1.513	-0.01	0
	0.1514	0.00203	0.02803	0.00473	0.05028				0.1514	0.03172	-0.09304	0.10772	-0.21132				1.514	2.0215	2.01596	1.515	-0.01	-0.01				1.514	0.16522	0.16178	1.515	0	0
	0.1516	0.00219	0.02818	0.00508	0.05051				0.1516	0.03099	-0.09316	0.1063	-0.2113				1.516	2.0214	2.01606	1.517	0	0				1.516	0.16522	0.16178	1.517	0	0
	0.1518	0.00236	0.02833	0.00543	0.05074				0.1518	0.03025	-0.09328	0.10487	-0.21127				1.518	2.0214	2.01606	1.519	0	0.02				1.518	0.16522	0.16178	1.519	0	0.01
	0.152	0.00253	0.02848	0.00579	0.05097				0.152	0.02951	-0.09339	0.10344	-0.21124				1.52	2.0214	2.01586	1.521	0	-0.02				1.52	0.16522	0.16168	1.521	0	0
	0.1522	0.0027	0.02863	0.00614	0.0512				0.1522	0.02877	-0.0935	0.10199	-0.2112				1.522	2.0214	2.01606	1.523	0	-0.01				1.522	0.16522	0.16168	1.523	-0.01	0
	0.1524	0.00287	0.02878	0.0065	0.05143				0.1524	0.02803	-0.09361	0.10053	-0.21116				1.524	2.0214	2.01616	1.525	0	0.04				1.524	0.16512	0.16168	1.525	0.01	0
	0.1526	0.00303	0.02893	0.00685	0.05166				0.1526	0.02728	-0.09371	0.09906	-0.21111				1.526	2.0214	2.01576	1.527	0	0				1.526	0.16522	0.16168	1.527	0	0
	0.1528	0.0032	0.02908	0.00721	0.05188				0.1528	0.02654	-0.09382	0.09759	-0.21107				1.528	2.0214	2.01576	1.529	0	-0.03				1.528	0.16522	0.16168	1.529	0	0
	0.153	0.00337	0.02923	0.00756	0.05211				0.153	0.02579	-0.09392	0.0961	-0.21101				1.53	2.0214	2.01606	1.531	0	0.02				1.53	0.16522	0.16168	1.531	-0.01	0.01
	0.1532	0.00354	0.02938	0.00792	0.05233				0.1532	0.02504	-0.09401	0.09461	-0.21096				1.532	2.0214	2.01586	1.533	0	0.01				1.532	0.16512	0.16158	1.533	0	0
	0.1534	0.00371	0.02953	0.00827	0.05255				0.1534	0.02429	-0.09411	0.09311	-0.2109				1.534	2.0214	2.01576	1.535	-0.01	-0.02				1.534	0.16512	0.16158	1.535	0	0
	0.1536	0.00388	0.02968	0.00863	0.05277				0.1536	0.02354	-0.0942	0.09159	-0.21083				1.536	2.0213	2.01596	1.537	0	-0.01				1.536	0.16512	0.16158	1.537	0	0
	0.1538	0.00405	0.02983	0.00898	0.05299				0.1538	0.02279	-0.09429	0.09007	-0.21077				1.538	2.0213	2.01606	1.539	0.01	0.03				1.538	0.16512	0.16158	1.539	-0.01	0
	0.154	0.00421	0.02998	0.00934	0.05321				0.154	0.02203	-0.09437	0.08855	-0.21069				1.54	2.0214	2.01576	1.541	0	-0.01				1.54	0.16502	0.16158	1.541	0	0
	0.1542	0.00438	0.03013	0.00969	0.05343				0.1542	0.02127	-0.09446	0.08701	-0.21062				1.542	2.0214	2.01586	1.543	0	-0.02				1.542	0.16502	0.16158	1.543	0	0
	0.1544	0.00455	0.03028	0.01005	0.05365				0.1544	0.02052	-0.09454	0.08546	-0.21054				1.544	2.0214	2.01606	1.545	-0.01	0.03				1.544	0.16502	0.16158	1.545	0	0
	0.1546	0.00472	0.03043	0.0104	0.05386				0.1546	0.01976	-0.09462	0.08391	-0.21046				1.546	2.0213	2.01576	1.547	0.01	0.01				1.546	0.16502	0.16158	1.547	0	0.01
	0.1548	0.00489	0.03058	0.01076	0.05408				0.1548	0.019	-0.09469	0.08234	-0.21037				1.548	2.0214	2.01566	1.549	-0.01	-0.03				1.548	0.16502	0.16148	1.549	0	0
	0.155	0.00506	0.03073	0.01112	0.05429				0.155	0.01824	-0.09476	0.08077	-0.21028				1.55	2.0213	2.01596	1.551	0	0				1.55	0.16502	0.16148	1.551	0.01	0
	0.1552	0.00523	0.03088	0.01147	0.05451				0.1552	0.01747	-0.09483	0.07919	-0.21019				1.552	2.0213	2.01596	1.553	0.01	0.01				1.552	0.16512	0.16148	1.553	-0.01	0
	0.1554	0.0054	0.03103	0.01183	0.05472				0.1554	0.01671	-0.0949	0.0776	-0.21009				1.554	2.0214	2.01586	1.555	0	0				1.554	0.16502	0.16148	1.555	0	0
	0.1556	0.00557	0.03118	0.01219	0.05493				0.1556	0.01594	-0.09497	0.076	-0.20999				1.556	2.0214	2.01586	1.557	-0.01	-0.02				1.556	0.16502	0.16148	1.557	0	0
	0.1558	0.00574	0.03132	0.01254	0.05514				0.1558	0.01518	-0.09503	0.0744	-0.20989				1.558	2.0213	2.01606	1.559	0.01	0.01				1.558	0.16502	0.16148	1.559	0	0
	0.156	0.0059	0.03147	0.0129	0.05535				0.156	0.01441	-0.09509	0.07278	-0.20978				1.56	2.0214	2.01596	1.561	0	0.02				1.56	0.16502	0.16148	1.561	0	0
	0.1562	0.00607	0.03162	0.01326	0.05556				0.1562	0.01364	-0.09515	0.07116	-0.20967				1.562	2.0214	2.01576	1.563	0	-0.02				1.562	0.16502	0.16148	1.563	0	0
	0.1564	0.00624	0.03177	0.01361	0.05576				0.1564	0.01287	-0.0952	0.06953	-0.20955				1.564	2.0214	2.01596	1.565	0	0.01				1.564	0.16502	0.16148	1.565	0	0
	0.1566	0.00641	0.03192	0.01397	0.05597				0.1566	0.0121	-0.09525	0.0679	-0.20944				1.566	2.0214	2.01586	1.567	0	0.02				1.566	0.16502	0.16148	1.567	0	0
	0.1568	0.00658	0.03206	0.01433	0.05617				0.1568	0.01133	-0.0953	0.06625	-0.20931				1.568	2.0214	2.01566	1.569	0	-0.02				1.568	0.16502	0.16148	1.569	0	0
	0.157	0.00675	0.03221	0.01468	0.05638				0.157	0.01056	-0.09535	0.0646	-0.20919				1.57	2.0214	2.01586	1.571	0	-0.01				1.57	0.16502	0.16148	1.571	0	0
	0.1572	0.00692	0.03236	0.01504	0.05658				0.1572	0.00979	-0.09539	0.06294	-0.20906				1.572	2.0214	2.01596	1.573	0	0				1.572	0.16502	0.16148	1.573	0	0
	0.1574	0.00709	0.03251	0.0154	0.05678				0.1574	0.00902	-0.09544	0.06127	-0.20893				1.574	2.0214	2.01596	1.575	0	0.01				1.574	0.16502	0.16148	1.575	0	-0.01
	0.1576	0.00726	0.03265	0.01576	0.05698				0.1576	0.00824	-0.09547	0.0596	-0.20879				1.576	2.0214	2.01586	1.577	0	-0.03				1.576	0.16502	0.16158	1.577	0.01	0
	0.1578	0.00743	0.0328	0.01611	0.05718				0.1578	0.00747	-0.09551	0.05791	-0.20866				1.578	2.0214	2.01616	1.579	0	0				1.578	0.16512	0.16158	1.579	0	0
	0.158	0.0076	0.03294	0.01647	0.05738				0.158	0.0067	-0.09555	0.05622	-0.20851				1.58	2.0214	2.01616	1.581	0	0.03				1.58	0.16512	0.16158	1.581	-0.01	0
	0.1582	0.00777	0.03309	0.01683	0.05758				0.1582	0.00592	-0.09558	0.05453	-0.20837				1.582	2.0214	2.01586	1.583	0	-0.01				1.582	0.16502	0.16158	1.583	0	0
	0.1584	0.00794	0.03324	0.01718	0.05778				0.1584	0.00515	-0.09561	0.05282	-0.20822				1.584	2.0214	2.01596	1.585	0	-0.01				1.584	0.16502	0.16158	1.585	0	-0.01
	0.1586	0.00811	0.03338	0.01754	0.05798				0.1586	0.00437	-0.09563	0.05111	-0.20807				1.586	2.0214	2.01606	1.587	0	0.03				1.586	0.16502	0.16168	1.587	0	0
	0.1588	0.00828	0.03352	0.0179	0.05817				0.1588	0.00359	-0.09566	0.04939	-0.20792				1.588	2.0214	2.01576	1.589	0	0.01				1.588	0.16502	0.16168	1.589	0.01	0
	0.159	0.00845	0.03367	0.01825	0.05836				0.159	0.00282	-0.09568	0.04767	-0.20776				1.59	2.0214	2.01566	1.591	0	-0.03				1.59	0.16512	0.16168	1.591	0	-0.01
	0.1592	0.00863	0.03381	0.01861	0.05856				0.1592	0.00204	-0.0957	0.04594	-0.2076				1.592	2.0214	2.01596	1.593	0	-0.03				1.592	0.16512	0.16178	1.593	0	0
	0.1594	0.0088	0.03396	0.01897	0.05875				0.1594	0.00127	-0.09572	0.0442	-0.20743				1.594	2.0214	2.01626	1.595	0	0.03				1.594	0.16512	0.16178	1.595	0.01	0
	0.1596	0.00897	0.0341	0.01932	0.05894				0.1596	0.000489409	-0.09573	0.04246	-0.20727				1.596	2.0214	2.01596	1.597	0	-0.02				1.596	0.16522	0.16178	1.597	0	0
	0.1598	0.00914	0.03424	0.01968	0.05913				0.1598	-0.000287079	-0.09575	0.04071	-0.2071				1.598	2.0214	2.01616	1.599	0	-0.02				1.598	0.16522	0.16178	1.599	0	-0.01
	0.16	0.00931	0.03439	0.02004	0.05932				0.16	-0.00106	-0.09576	0.03895	-0.20692				1.6	2.0214	2.01636	1.601	0.01	0.02				1.6	0.16522	0.16188	1.601	0	0
	0.1602	0.00948	0.03453	0.0204	0.0595				0.1602	-0.00184	-0.09576	0.03719	-0.20675				1.602	2.0215	2.01616	1.603	0	0.03				1.602	0.16522	0.16188	1.603	0.01	0
	0.1604	0.00965	0.03467	0.02075	0.05969				0.1604	-0.00262	-0.09577	0.03542	-0.20657				1.604	2.0215	2.01586	1.605	0	-0.02				1.604	0.16532	0.16188	1.605	0	-0.01
	0.1606	0.00982	0.03481	0.02111	0.05988				0.1606	-0.00339	-0.09577	0.03365	-0.20639				1.606	2.0215	2.01606	1.607	0	0.01				1.606	0.16532	0.16198	1.607	0	0
	0.1608	0.00999	0.03495	0.02146	0.06006				0.1608	-0.00417	-0.09577	0.03187	-0.2062				1.608	2.0215	2.01596	1.609	0	0.02				1.608	0.16532	0.16198	1.609	0	0
	0.161	0.01016	0.03509	0.02182	0.06024				0.161	-0.00494	-0.09577	0.03008	-0.20601				1.61	2.0215	2.01576	1.611	0	0				1.61	0.16532	0.16198	1.611	0	-0.01
	0.1612	0.01033	0.03523	0.02218	0.06042				0.1612	-0.00572	-0.09577	0.02829	-0.20582				1.612	2.0215	2.01576	1.613	0	-0.04				1.612	0.16532	0.16208	1.613	0.01	0
	0.1614	0.01051	0.03537	0.02253	0.0606				0.1614	-0.00649	-0.09576	0.0265	-0.20563				1.614	2.0215	2.01616	1.615	0	0				1.614	0.16542	0.16208	1.615	0	0
	0.1616	0.01068	0.03551	0.02289	0.06078				0.1616	-0.00727	-0.09576	0.0247	-0.20543				1.616	2.0215	2.01616	1.617	0	0.01				1.616	0.16542	0.16208	1.617	0.01	0
	0.1618	0.01085	0.03565	0.02324	0.06096				0.1618	-0.00804	-0.09574	0.02289	-0.20523				1.618	2.0215	2.01606	1.619	0	-0.04				1.618	0.16552	0.16208	1.619	0	0
	0.162	0.01102	0.03579	0.0236	0.06114				0.162	-0.00881	-0.09573	0.02108	-0.20503				1.62	2.0215	2.01646	1.621	0	0.01				1.62	0.16552	0.16208	1.621	0	-0.01
	0.1622	0.01119	0.03592	0.02396	0.06131				0.1622	-0.00959	-0.09572	0.01927	-0.20483				1.622	2.0215	2.01636	1.623	0.01	0.03				1.622	0.16552	0.16218	1.623	0.01	0
	0.1624	0.01136	0.03606	0.02431	0.06149				0.1624	-0.01036	-0.0957	0.01745	-0.20462				1.624	2.0216	2.01606	1.625	0	-0.01				1.624	0.16562	0.16218	1.625	0	0
	0.1626	0.01153	0.0362	0.02467	0.06166				0.1626	-0.01113	-0.09568	0.01563	-0.20441				1.626	2.0216	2.01616	1.627	0	0				1.626	0.16562	0.16218	1.627	0	0
	0.1628	0.0117	0.03633	0.02502	0.06183				0.1628	-0.0119	-0.09566	0.0138	-0.20419				1.628	2.0216	2.01616	1.629	0	0.03				1.628	0.16562	0.16218	1.629	0	0
	0.163	0.01188	0.03647	0.02538	0.062				0.163	-0.01267	-0.09563	0.01197	-0.20398				1.63	2.0216	2.01586	1.631	0	0.01				1.63	0.16562	0.16218	1.631	0	0
	0.1632	0.01205	0.0366	0.02573	0.06217				0.1632	-0.01344	-0.09561	0.01013	-0.20376				1.632	2.0216	2.01576	1.633	0	-0.03				1.632	0.16562	0.16218	1.633	0.01	0
	0.1634	0.01222	0.03673	0.02608	0.06234				0.1634	-0.01421	-0.09558	0.0083	-0.20354				1.634	2.0216	2.01606	1.635	0	-0.01				1.634	0.16572	0.16218	1.635	0	0
	0.1636	0.01239	0.03687	0.02644	0.0625				0.1636	-0.01498	-0.09555	0.00646	-0.20331				1.636	2.0216	2.01616	1.637	0.01	0				1.636	0.16572	0.16218	1.637	0	-0.01
	0.1638	0.01256	0.037	0.02679	0.06267				0.1638	-0.01574	-0.09552	0.00461	-0.20309				1.638	2.0217	2.01616	1.639	0	-0.02				1.638	0.16572	0.16228	1.639	0	0
	0.164	0.01274	0.03713	0.02715	0.06283				0.164	-0.01651	-0.09548	0.00276	-0.20286				1.64	2.0217	2.01636	1.641	0	-0.03				1.64	0.16572	0.16228	1.641	0.01	0
	0.1642	0.01291	0.03727	0.0275	0.06299				0.1642	-0.01727	-0.09544	0.00091297	-0.20262				1.642	2.0217	2.01666	1.643	0	0.03				1.642	0.16582	0.16228	1.643	0	0
	0.1644	0.01308	0.0374	0.02785	0.06315				0.1644	-0.01804	-0.0954	-0.000939726	-0.20239				1.644	2.0217	2.01636	1.645	0	0.02				1.644	0.16582	0.16228	1.645	0	0
	0.1646	0.01325	0.03753	0.0282	0.06331				0.1646	-0.0188	-0.09536	-0.00279	-0.20215				1.646	2.0217	2.01616	1.647	0	-0.02				1.646	0.16582	0.16228	1.647	0	0
	0.1648	0.01342	0.03766	0.02856	0.06347				0.1648	-0.01956	-0.09532	-0.00465	-0.20191				1.648	2.0217	2.01636	1.649	0	0.01				1.648	0.16582	0.16228	1.649	0	0
	0.165	0.0136	0.03779	0.02891	0.06363				0.165	-0.02032	-0.09527	-0.00651	-0.20167				1.65	2.0217	2.01626	1.651	0.01	0.03				1.65	0.16582	0.16228	1.651	0	0
	0.1652	0.01377	0.03792	0.02926	0.06378				0.1652	-0.02107	-0.09522	-0.00837	-0.20142				1.652	2.0218	2.01596	1.653	0	-0.01				1.652	0.16582	0.16228	1.653	0	0
	0.1654	0.01394	0.03804	0.02961	0.06393				0.1654	-0.02183	-0.09517	-0.01024	-0.20117				1.654	2.0218	2.01606	1.655	0	-0.02				1.654	0.16582	0.16228	1.655	-0.01	0
	0.1656	0.01411	0.03817	0.02996	0.06409				0.1656	-0.02259	-0.09512	-0.0121	-0.20092				1.656	2.0218	2.01626	1.657	0	-0.01				1.656	0.16572	0.16228	1.657	0	0
	0.1658	0.01429	0.0383	0.03032	0.06424				0.1658	-0.02334	-0.09507	-0.01397	-0.20067				1.658	2.0218	2.01636	1.659	0	0.01				1.658	0.16572	0.16228	1.659	0	0.01
	0.166	0.01446	0.03843	0.03067	0.06438				0.166	-0.02409	-0.09501	-0.01583	-0.20041				1.66	2.0218	2.01626	1.661	0	-0.04				1.66	0.16572	0.16218	1.661	0	0
	0.1662	0.01463	0.03855	0.03102	0.06453				0.1662	-0.02484	-0.09495	-0.0177	-0.20015				1.662	2.0218	2.01666	1.663	0	0				1.662	0.16572	0.16218	1.663	0	0
	0.1664	0.0148	0.03868	0.03137	0.06468				0.1664	-0.02559	-0.09489	-0.01957	-0.19989				1.664	2.0218	2.01666	1.665	0.01	0.02				1.664	0.16572	0.16218	1.665	0	0
	0.1666	0.01498	0.0388	0.03172	0.06482				0.1666	-0.02633	-0.09483	-0.02144	-0.19963				1.666	2.0219	2.01646	1.667	0	0.01				1.666	0.16572	0.16218	1.667	0	0
	0.1668	0.01515	0.03893	0.03207	0.06496				0.1668	-0.02708	-0.09477	-0.0233	-0.19936				1.668	2.0219	2.01636	1.669	0	-0.01				1.668	0.16572	0.16218	1.669	0	0
	0.167	0.01532	0.03905	0.03242	0.0651				0.167	-0.02782	-0.0947	-0.02517	-0.19909				1.67	2.0219	2.01646	1.671	0	0.02				1.67	0.16572	0.16218	1.671	0	0
	0.1672	0.01549	0.03917	0.03277	0.06524				0.1672	-0.02856	-0.09463	-0.02704	-0.19882				1.672	2.0219	2.01626	1.673	0	0.02				1.672	0.16572	0.16218	1.673	0	0
	0.1674	0.01567	0.03929	0.03312	0.06538				0.1674	-0.0293	-0.09456	-0.02891	-0.19855				1.674	2.0219	2.01606	1.675	0	-0.03				1.674	0.16572	0.16218	1.675	-0.01	0
	0.1676	0.01584	0.03942	0.03346	0.06551				0.1676	-0.03004	-0.09449	-0.03078	-0.19827				1.676	2.0219	2.01636	1.677	0	-0.02				1.676	0.16562	0.16218	1.677	0	0
	0.1678	0.01601	0.03954	0.03381	0.06565				0.1678	-0.03077	-0.09442	-0.03264	-0.19799				1.678	2.0219	2.01656	1.679	0	0.03				1.678	0.16562	0.16218	1.679	0	0
	0.168	0.01619	0.03966	0.03416	0.06578				0.168	-0.0315	-0.09434	-0.03451	-0.19771				1.68	2.0219	2.01626	1.681	0.01	-0.03				1.68	0.16562	0.16218	1.681	0	0
	0.1682	0.01636	0.03978	0.03451	0.06591				0.1682	-0.03223	-0.09426	-0.03637	-0.19743				1.682	2.022	2.01656	1.683	-0.01	-0.03				1.682	0.16562	0.16218	1.683	0	0.01
	0.1684	0.01653	0.0399	0.03485	0.06604				0.1684	-0.03296	-0.09418	-0.03823	-0.19714				1.684	2.0219	2.01686	1.685	0.01	0.03				1.684	0.16562	0.16208	1.685	0	0
	0.1686	0.0167	0.04001	0.0352	0.06616				0.1686	-0.03368	-0.0941	-0.0401	-0.19685				1.686	2.022	2.01656	1.687	0	0				1.686	0.16562	0.16208	1.687	0	0
	0.1688	0.01688	0.04013	0.03555	0.06629				0.1688	-0.03441	-0.09402	-0.04196	-0.19656				1.688	2.022	2.01656	1.689	0	-0.01				1.688	0.16562	0.16208	1.689	0	0
	0.169	0.01705	0.04025	0.03589	0.06641				0.169	-0.03513	-0.09393	-0.04381	-0.19627				1.69	2.022	2.01666	1.691	0	0.01				1.69	0.16562	0.16208	1.691	0	0
	0.1692	0.01722	0.04037	0.03624	0.06654				0.1692	-0.03584	-0.09384	-0.04567	-0.19597				1.692	2.022	2.01656	1.693	0	0.04				1.692	0.16562	0.16208	1.693	0	0
	0.1694	0.0174	0.04048	0.03658	0.06666				0.1694	-0.03656	-0.09375	-0.04752	-0.19568				1.694	2.022	2.01616	1.695	0	-0.01				1.694	0.16562	0.16208	1.695	-0.01	0
	0.1696	0.01757	0.0406	0.03693	0.06678				0.1696	-0.03727	-0.09366	-0.04937	-0.19538				1.696	2.022	2.01626	1.697	0	-0.03				1.696	0.16552	0.16208	1.697	0	0
	0.1698	0.01774	0.04071	0.03727	0.06689				0.1698	-0.03798	-0.09357	-0.05121	-0.19507				1.698	2.022	2.01656	1.699	0	0.01				1.698	0.16552	0.16208	1.699	0	0.01
	0.17	0.01792	0.04083	0.03762	0.06701				0.17	-0.03869	-0.09347	-0.05306	-0.19477				1.7	2.022	2.01646	1.701	0	0.01				1.7	0.16552	0.16198	1.701	-0.01	0
	0.1702	0.01809	0.04094	0.03796	0.06712				0.1702	-0.03939	-0.09338	-0.0549	-0.19446				1.702	2.022	2.01636	1.703	0	-0.04				1.702	0.16542	0.16198	1.703	0	0
	0.1704	0.01826	0.04105	0.03831	0.06724				0.1704	-0.04009	-0.09328	-0.05673	-0.19415				1.704	2.022	2.01676	1.705	-0.01	0				1.704	0.16542	0.16198	1.705	0	0
	0.1706	0.01843	0.04116	0.03865	0.06735				0.1706	-0.04079	-0.09318	-0.05856	-0.19384				1.706	2.0219	2.01676	1.707	0.01	0.03				1.706	0.16542	0.16198	1.707	0	0
	0.1708	0.01861	0.04128	0.03899	0.06746				0.1708	-0.04149	-0.09308	-0.06039	-0.19353				1.708	2.022	2.01646	1.709	-0.01	0				1.708	0.16542	0.16198	1.709	0	0
	0.171	0.01878	0.04139	0.03933	0.06757				0.171	-0.04218	-0.09297	-0.06221	-0.19321				1.71	2.0219	2.01646	1.711	0	-0.01				1.71	0.16542	0.16198	1.711	0	0.01
	0.1712	0.01895	0.0415	0.03968	0.06767				0.1712	-0.04287	-0.09287	-0.06403	-0.1929				1.712	2.0219	2.01656	1.713	0	0.03				1.712	0.16542	0.16188	1.713	0	0
	0.1714	0.01913	0.04161	0.04002	0.06778				0.1714	-0.04356	-0.09276	-0.06585	-0.19258				1.714	2.0219	2.01626	1.715	0	0.01				1.714	0.16542	0.16188	1.715	0	0
	0.1716	0.0193	0.04171	0.04036	0.06788				0.1716	-0.04424	-0.09265	-0.06766	-0.19225				1.716	2.0219	2.01616	1.717	0	-0.03				1.716	0.16542	0.16188	1.717	0	0
	0.1718	0.01947	0.04182	0.0407	0.06798				0.1718	-0.04492	-0.09254	-0.06946	-0.19193				1.718	2.0219	2.01646	1.719	-0.01	0.01				1.718	0.16542	0.16188	1.719	-0.01	0
	0.172	0.01965	0.04193	0.04104	0.06808				0.172	-0.0456	-0.09243	-0.07126	-0.1916				1.72	2.0218	2.01636	1.721	0	0.02				1.72	0.16532	0.16188	1.721	0	0
	0.1722	0.01982	0.04204	0.04138	0.06818				0.1722	-0.04627	-0.09231	-0.07305	-0.19127				1.722	2.0218	2.01616	1.723	0	-0.01				1.722	0.16532	0.16188	1.723	0	0.01
	0.1724	0.01999	0.04214	0.04172	0.06828				0.1724	-0.04694	-0.09219	-0.07484	-0.19094				1.724	2.0218	2.01626	1.725	0	-0.02				1.724	0.16532	0.16178	1.725	-0.01	0
	0.1726	0.02017	0.04225	0.04206	0.06838				0.1726	-0.04761	-0.09208	-0.07662	-0.19061				1.726	2.0218	2.01646	1.727	0	0.02				1.726	0.16522	0.16178	1.727	0	0
	0.1728	0.02034	0.04235	0.0424	0.06847				0.1728	-0.04827	-0.09196	-0.07839	-0.19027				1.728	2.0218	2.01626	1.729	0	0.01				1.728	0.16522	0.16178	1.729	0	0
	0.173	0.02051	0.04246	0.04273	0.06857				0.173	-0.04893	-0.09184	-0.08016	-0.18994				1.73	2.0218	2.01616	1.731	-0.01	-0.02				1.73	0.16522	0.16178	1.731	0	0
	0.1732	0.02068	0.04256	0.04307	0.06866				0.1732	-0.04959	-0.09171	-0.08192	-0.1896				1.732	2.0217	2.01636	1.733	0	0.01				1.732	0.16522	0.16178	1.733	0	0
	0.1734	0.02086	0.04266	0.04341	0.06875				0.1734	-0.05024	-0.09159	-0.08367	-0.18926				1.734	2.0217	2.01626	1.735	0	0.03				1.734	0.16522	0.16178	1.735	0	0
	0.1736	0.02103	0.04276	0.04375	0.06884				0.1736	-0.05089	-0.09146	-0.08542	-0.18891				1.736	2.0217	2.01596	1.737	0	-0.01				1.736	0.16522	0.16178	1.737	0	0.01
	0.1738	0.0212	0.04287	0.04408	0.06892				0.1738	-0.05154	-0.09133	-0.08716	-0.18857				1.738	2.0217	2.01606	1.739	-0.01	-0.02				1.738	0.16522	0.16168	1.739	0	0
	0.174	0.02138	0.04297	0.04442	0.06901				0.174	-0.05218	-0.0912	-0.08889	-0.18822				1.74	2.0216	2.01626	1.741	0	0.02				1.74	0.16522	0.16168	1.741	0	0
	0.1742	0.02155	0.04306	0.04475	0.06909				0.1742	-0.05282	-0.09107	-0.09062	-0.18787				1.742	2.0216	2.01606	1.743	0	0				1.742	0.16522	0.16168	1.743	-0.01	0
	0.1744	0.02172	0.04316	0.04509	0.06918				0.1744	-0.05346	-0.09094	-0.09233	-0.18752				1.744	2.0216	2.01606	1.745	0	-0.01				1.744	0.16512	0.16168	1.745	0	0
	0.1746	0.02189	0.04326	0.04542	0.06926				0.1746	-0.05409	-0.0908	-0.09404	-0.18717				1.746	2.0216	2.01616	1.747	-0.01	0.01				1.746	0.16512	0.16168	1.747	0	0
	0.1748	0.02207	0.04336	0.04576	0.06934				0.1748	-0.05471	-0.09067	-0.09574	-0.18681				1.748	2.0215	2.01606	1.749	0	0.01				1.748	0.16512	0.16168	1.749	0	0.01
	0.175	0.02224	0.04346	0.04609	0.06942				0.175	-0.05534	-0.09053	-0.09743	-0.18646				1.75	2.0215	2.01596	1.751	0	0				1.75	0.16512	0.16158	1.751	0	0
	0.1752	0.02241	0.04355	0.04642	0.0695				0.1752	-0.05596	-0.09039	-0.09911	-0.1861				1.752	2.0215	2.01596	1.753	0	-0.02				1.752	0.16512	0.16158	1.753	0	0
	0.1754	0.02259	0.04365	0.04675	0.06957				0.1754	-0.05657	-0.09025	-0.10078	-0.18574				1.754	2.0215	2.01616	1.755	0	0.02				1.754	0.16512	0.16158	1.755	0	0
	0.1756	0.02276	0.04374	0.04709	0.06965				0.1756	-0.05718	-0.09011	-0.10245	-0.18537				1.756	2.0215	2.01596	1.757	0	0.02				1.756	0.16512	0.16158	1.757	-0.01	0
	0.1758	0.02293	0.04383	0.04742	0.06972				0.1758	-0.05779	-0.08996	-0.1041	-0.18501				1.758	2.0215	2.01576	1.759	-0.01	-0.04				1.758	0.16502	0.16158	1.759	0	0
	0.176	0.0231	0.04392	0.04775	0.06979				0.176	-0.0584	-0.08982	-0.10575	-0.18464				1.76	2.0214	2.01616	1.761	0	0.01				1.76	0.16502	0.16158	1.761	0	0.01
	0.1762	0.02328	0.04402	0.04808	0.06986				0.1762	-0.059	-0.08967	-0.10738	-0.18427				1.762	2.0214	2.01606	1.763	0	0.02				1.762	0.16502	0.16148	1.763	0	0
	0.1764	0.02345	0.04411	0.04841	0.06993				0.1764	-0.05959	-0.08952	-0.109	-0.1839				1.764	2.0214	2.01586	1.765	0	-0.01				1.764	0.16502	0.16148	1.765	0	0
	0.1766	0.02362	0.0442	0.04874	0.07				0.1766	-0.06018	-0.08937	-0.11062	-0.18353				1.766	2.0214	2.01596	1.767	0	-0.01				1.766	0.16502	0.16148	1.767	-0.01	0
	0.1768	0.0238	0.04429	0.04906	0.07006				0.1768	-0.06077	-0.08922	-0.11222	-0.18316				1.768	2.0214	2.01606	1.769	0	0.02				1.768	0.16492	0.16148	1.769	0	0
	0.177	0.02397	0.04437	0.04939	0.07013				0.177	-0.06135	-0.08907	-0.11382	-0.18278				1.77	2.0214	2.01586	1.771	0	0.02				1.77	0.16492	0.16148	1.771	0	0
	0.1772	0.02414	0.04446	0.04972	0.07019				0.1772	-0.06193	-0.08891	-0.1154	-0.1824				1.772	2.0214	2.01566	1.773	0	-0.02				1.772	0.16492	0.16148	1.773	0	0
	0.1774	0.02431	0.04455	0.05004	0.07025				0.1774	-0.0625	-0.08876	-0.11697	-0.18202				1.774	2.0214	2.01586	1.775	0	-0.01				1.774	0.16492	0.16148	1.775	0	0.01
	0.1776	0.02449	0.04463	0.05037	0.07032				0.1776	-0.06307	-0.0886	-0.11853	-0.18164				1.776	2.0214	2.01596	1.777	0	0.03				1.776	0.16492	0.16138	1.777	0	0
	0.1778	0.02466	0.04472	0.0507	0.07038				0.1778	-0.06364	-0.08844	-0.12008	-0.18126				1.778	2.0214	2.01566	1.779	0	-0.03				1.778	0.16492	0.16138	1.779	0	0
	0.178	0.02483	0.0448	0.05102	0.07043				0.178	-0.0642	-0.08828	-0.12162	-0.18087				1.78	2.0214	2.01596	1.781	-0.01	-0.01				1.78	0.16492	0.16138	1.781	0	0
	0.1782	0.025	0.04488	0.05134	0.07049				0.1782	-0.06476	-0.08812	-0.12314	-0.18049				1.782	2.0213	2.01606	1.783	0	0.01				1.782	0.16492	0.16138	1.783	0	0
	0.1784	0.02518	0.04496	0.05167	0.07054				0.1784	-0.06531	-0.08796	-0.12466	-0.1801				1.784	2.0213	2.01596	1.785	0.01	0.01				1.784	0.16492	0.16138	1.785	0	0
	0.1786	0.02535	0.04504	0.05199	0.0706				0.1786	-0.06586	-0.08779	-0.12616	-0.17971				1.786	2.0214	2.01586	1.787	-0.01	-0.01				1.786	0.16492	0.16138	1.787	-0.01	0
	0.1788	0.02552	0.04512	0.05231	0.07065				0.1788	-0.0664	-0.08762	-0.12765	-0.17932				1.788	2.0213	2.01596	1.789	0.01	0				1.788	0.16482	0.16138	1.789	0	0.01
	0.179	0.02569	0.0452	0.05263	0.0707				0.179	-0.06694	-0.08746	-0.12913	-0.17892				1.79	2.0214	2.01596	1.791	0	0.04				1.79	0.16482	0.16128	1.791	0	0
	0.1792	0.02586	0.04528	0.05295	0.07075				0.1792	-0.06747	-0.08729	-0.13059	-0.17853				1.792	2.0214	2.01556	1.793	0	-0.02				1.792	0.16482	0.16128	1.793	0	0
	0.1794	0.02604	0.04536	0.05327	0.0708				0.1794	-0.068	-0.08712	-0.13205	-0.17813				1.794	2.0214	2.01576	1.795	-0.01	-0.03				1.794	0.16482	0.16128	1.795	0	0
	0.1796	0.02621	0.04543	0.05359	0.07084				0.1796	-0.06853	-0.08694	-0.13349	-0.17773				1.796	2.0213	2.01606	1.797	0.01	0.04				1.796	0.16482	0.16128	1.797	0	0
	0.1798	0.02638	0.04551	0.05391	0.07089				0.1798	-0.06905	-0.08677	-0.13491	-0.17733				1.798	2.0214	2.01566	1.799	0	-0.01				1.798	0.16482	0.16128	1.799	0	0
	0.18	0.02655	0.04558	0.05422	0.07093				0.18	-0.06956	-0.08659	-0.13633	-0.17693				1.8	2.0214	2.01576	1.801	0	-0.04				1.8	0.16482	0.16128	1.801	0	0
	0.1802	0.02672	0.04565	0.05454	0.07097				0.1802	-0.07007	-0.08642	-0.13773	-0.17653				1.802	2.0214	2.01616	1.803	0	0				1.802	0.16482	0.16128	1.803	0	0
	0.1804	0.02689	0.04572	0.05486	0.07101				0.1804	-0.07058	-0.08624	-0.13912	-0.17612				1.804	2.0214	2.01616	1.805	0	0.02				1.804	0.16482	0.16128	1.805	0	0
	0.1806	0.02707	0.0458	0.05517	0.07105				0.1806	-0.07108	-0.08606	-0.14049	-0.17572				1.806	2.0214	2.01596	1.807	0	0				1.806	0.16482	0.16128	1.807	0	0
	0.1808	0.02724	0.04586	0.05549	0.07108				0.1808	-0.07158	-0.08588	-0.14185	-0.17531				1.808	2.0214	2.01596	1.809	0	-0.01				1.808	0.16482	0.16128	1.809	0	0
	0.181	0.02741	0.04593	0.0558	0.07112				0.181	-0.07207	-0.0857	-0.1432	-0.1749				1.81	2.0214	2.01606	1.811	0	0.02				1.81	0.16482	0.16128	1.811	0	0
	0.1812	0.02758	0.046	0.05611	0.07115				0.1812	-0.07255	-0.08552	-0.14453	-0.17449				1.812	2.0214	2.01586	1.813	0	0.03				1.812	0.16482	0.16128	1.813	0	0
	0.1814	0.02775	0.04606	0.05642	0.07118				0.1814	-0.07303	-0.08533	-0.14585	-0.17407				1.814	2.0214	2.01556	1.815	0	-0.04				1.814	0.16482	0.16128	1.815	0	0
	0.1816	0.02792	0.04613	0.05673	0.07121				0.1816	-0.07351	-0.08515	-0.14716	-0.17366				1.816	2.0214	2.01596	1.817	0	0.01				1.816	0.16482	0.16128	1.817	0	0
	0.1818	0.02809	0.04619	0.05704	0.07124				0.1818	-0.07398	-0.08496	-0.14845	-0.17324				1.818	2.0214	2.01586	1.819	0	0.02				1.818	0.16482	0.16128	1.819	0	0
	0.182	0.02826	0.04625	0.05735	0.07127				0.182	-0.07445	-0.08477	-0.14973	-0.17282				1.82	2.0214	2.01566	1.821	0	-0.04				1.82	0.16482	0.16128	1.821	0	0
	0.1822	0.02843	0.04631	0.05766	0.07129				0.1822	-0.07491	-0.08458	-0.15099	-0.1724				1.822	2.0214	2.01606	1.823	0	-0.02				1.822	0.16482	0.16128	1.823	0	0
	0.1824	0.0286	0.04637	0.05797	0.07131				0.1824	-0.07537	-0.08439	-0.15224	-0.17198				1.824	2.0214	2.01626	1.825	0	0.01				1.824	0.16482	0.16128	1.825	0	-0.01
	0.1826	0.02877	0.04643	0.05827	0.07133				0.1826	-0.07582	-0.0842	-0.15348	-0.17156				1.826	2.0214	2.01616	1.827	0.01	0.01				1.826	0.16482	0.16138	1.827	0	0
	0.1828	0.02894	0.04649	0.05858	0.07135				0.1828	-0.07627	-0.084	-0.1547	-0.17113				1.828	2.0215	2.01606	1.829	-0.01	-0.02				1.828	0.16482	0.16138	1.829	0.01	0
	0.183	0.02911	0.04654	0.05888	0.07137				0.183	-0.07671	-0.08381	-0.1559	-0.17071				1.83	2.0214	2.01626	1.831	0.01	0.01				1.83	0.16492	0.16138	1.831	0	-0.01
	0.1832	0.02928	0.0466	0.05919	0.07138				0.1832	-0.07715	-0.08361	-0.15709	-0.17028				1.832	2.0215	2.01616	1.833	0	0.04				1.832	0.16492	0.16148	1.833	0	0
	0.1834	0.02945	0.04665	0.05949	0.0714				0.1834	-0.07758	-0.08341	-0.15827	-0.16985				1.834	2.0215	2.01576	1.835	0	0				1.834	0.16492	0.16148	1.835	0	0
	0.1836	0.02962	0.0467	0.05979	0.07141				0.1836	-0.07801	-0.08322	-0.15943	-0.16942				1.836	2.0215	2.01576	1.837	0	-0.02				1.836	0.16492	0.16148	1.837	0	0
	0.1838	0.02979	0.04675	0.06009	0.07142				0.1838	-0.07843	-0.08302	-0.16057	-0.16899				1.838	2.0215	2.01596	1.839	0	0.02				1.838	0.16492	0.16148	1.839	0	-0.01
	0.184	0.02996	0.0468	0.06039	0.07143				0.184	-0.07885	-0.08281	-0.1617	-0.16856				1.84	2.0215	2.01576	1.841	0	-0.02				1.84	0.16492	0.16158	1.841	0	0
	0.1842	0.03013	0.04685	0.06069	0.07143				0.1842	-0.07926	-0.08261	-0.16281	-0.16812				1.842	2.0215	2.01596	1.843	0	-0.02				1.842	0.16492	0.16158	1.843	0	0
	0.1844	0.0303	0.0469	0.06099	0.07144				0.1844	-0.07967	-0.08241	-0.16391	-0.16769				1.844	2.0215	2.01616	1.845	0	-0.02				1.844	0.16492	0.16158	1.845	0.01	-0.01
	0.1846	0.03047	0.04694	0.06129	0.07144				0.1846	-0.08007	-0.0822	-0.165	-0.16725				1.846	2.0215	2.01636	1.847	0	0.02				1.846	0.16502	0.16168	1.847	0	0
	0.1848	0.03063	0.04698	0.06159	0.07144				0.1848	-0.08046	-0.082	-0.16607	-0.16681				1.848	2.0215	2.01616	1.849	0	-0.01				1.848	0.16502	0.16168	1.849	0.01	0
	0.185	0.0308	0.04702	0.06188	0.07144				0.185	-0.08086	-0.08179	-0.16712	-0.16637				1.85	2.0215	2.01626	1.851	0	-0.02				1.85	0.16512	0.16168	1.851	0	-0.01
	0.1852	0.03097	0.04707	0.06218	0.07143				0.1852	-0.08124	-0.08158	-0.16816	-0.16593				1.852	2.0215	2.01646	1.853	0.01	0.05				1.852	0.16512	0.16178	1.853	0	0
	0.1854	0.03114	0.0471	0.06247	0.07143				0.1854	-0.08162	-0.08137	-0.16918	-0.16548				1.854	2.0216	2.01596	1.855	0	0.02				1.854	0.16512	0.16178	1.855	0	0
	0.1856	0.03131	0.04714	0.06276	0.07142				0.1856	-0.082	-0.08116	-0.17018	-0.16504				1.856	2.0216	2.01576	1.857	0	-0.03				1.856	0.16512	0.16178	1.857	0.01	-0.01
	0.1858	0.03147	0.04718	0.06306	0.07141				0.1858	-0.08237	-0.08095	-0.17117	-0.16459				1.858	2.0216	2.01606	1.859	0	0.01				1.858	0.16522	0.16188	1.859	0	0
	0.186	0.03164	0.04721	0.06335	0.0714				0.186	-0.08274	-0.08073	-0.17215	-0.16415				1.86	2.0216	2.01596	1.861	0	0.01				1.86	0.16522	0.16188	1.861	0	0
	0.1862	0.03181	0.04725	0.06364	0.07138				0.1862	-0.0831	-0.08052	-0.17311	-0.1637				1.862	2.0216	2.01586	1.863	0	-0.03				1.862	0.16522	0.16188	1.863	0	0
	0.1864	0.03198	0.04728	0.06393	0.07137				0.1864	-0.08345	-0.0803	-0.17405	-0.16325				1.864	2.0216	2.01616	1.865	0	-0.02				1.864	0.16522	0.16188	1.865	0.01	-0.01
	0.1866	0.03214	0.04731	0.06421	0.07135				0.1866	-0.0838	-0.08009	-0.17498	-0.16279				1.866	2.0216	2.01636	1.867	0	-0.01				1.866	0.16532	0.16198	1.867	0	0
	0.1868	0.03231	0.04734	0.0645	0.07133				0.1868	-0.08415	-0.07987	-0.17589	-0.16234				1.868	2.0216	2.01646	1.869	0.01	0.03				1.868	0.16532	0.16198	1.869	0	0
	0.187	0.03248	0.04736	0.06479	0.07131				0.187	-0.08449	-0.07965	-0.17678	-0.16188				1.87	2.0217	2.01616	1.871	0	-0.04				1.87	0.16532	0.16198	1.871	0.01	0
	0.1872	0.03264	0.04739	0.06507	0.07128				0.1872	-0.08482	-0.07943	-0.17766	-0.16143				1.872	2.0217	2.01656	1.873	0	0.01				1.872	0.16542	0.16198	1.873	0	0
	0.1874	0.03281	0.04741	0.06536	0.07126				0.1874	-0.08515	-0.07921	-0.17852	-0.16097				1.874	2.0217	2.01646	1.875	0	0.05				1.874	0.16542	0.16198	1.875	0.01	0
	0.1876	0.03297	0.04744	0.06564	0.07123				0.1876	-0.08548	-0.07899	-0.17937	-0.16051				1.876	2.0217	2.01596	1.877	0	-0.03				1.876	0.16552	0.16198	1.877	0	0
	0.1878	0.03314	0.04746	0.06592	0.0712				0.1878	-0.0858	-0.07876	-0.1802	-0.16005				1.878	2.0217	2.01626	1.879	0	0.01				1.878	0.16552	0.16198	1.879	0	0
	0.188	0.0333	0.04748	0.06621	0.07116				0.188	-0.08611	-0.07854	-0.18101	-0.15959				1.88	2.0217	2.01616	1.881	0.01	0.01				1.88	0.16552	0.16198	1.881	0	-0.01
	0.1882	0.03347	0.0475	0.06649	0.07113				0.1882	-0.08642	-0.07831	-0.18181	-0.15913				1.882	2.0218	2.01606	1.883	0	0				1.882	0.16552	0.16208	1.883	0	0
	0.1884	0.03363	0.04751	0.06677	0.07109				0.1884	-0.08672	-0.07809	-0.18259	-0.15866				1.884	2.0218	2.01606	1.885	0	-0.04				1.884	0.16552	0.16208	1.885	0	0
	0.1886	0.0338	0.04753	0.06704	0.07105				0.1886	-0.08702	-0.07786	-0.18336	-0.1582				1.886	2.0218	2.01646	1.887	0	0				1.886	0.16552	0.16208	1.887	0	0
	0.1888	0.03396	0.04754	0.06732	0.07101				0.1888	-0.08732	-0.07763	-0.18411	-0.15773				1.888	2.0218	2.01646	1.889	0	0.02				1.888	0.16552	0.16208	1.889	0	0
	0.189	0.03413	0.04755	0.0676	0.07097				0.189	-0.0876	-0.0774	-0.18484	-0.15726				1.89	2.0218	2.01626	1.891	0.01	-0.03				1.89	0.16552	0.16208	1.891	0.01	0
	0.1892	0.03429	0.04756	0.06787	0.07092				0.1892	-0.08789	-0.07717	-0.18556	-0.15679				1.892	2.0219	2.01656	1.893	0	-0.02				1.892	0.16562	0.16208	1.893	0	0
	0.1894	0.03445	0.04757	0.06815	0.07088				0.1894	-0.08816	-0.07693	-0.18626	-0.15632				1.894	2.0219	2.01676	1.895	0	0.05				1.894	0.16562	0.16208	1.895	0	0
	0.1896	0.03461	0.04758	0.06842	0.07083				0.1896	-0.08844	-0.0767	-0.18695	-0.15585				1.896	2.0219	2.01626	1.897	0	0				1.896	0.16562	0.16208	1.897	0	0
	0.1898	0.03478	0.04758	0.06869	0.07077				0.1898	-0.0887	-0.07647	-0.18762	-0.15537				1.898	2.0219	2.01626	1.899	0	-0.01				1.898	0.16562	0.16208	1.899	0	0
	0.19	0.03494	0.04759	0.06897	0.07072				0.19	-0.08897	-0.07623	-0.18827	-0.1549				1.9	2.0219	2.01636	1.901	0	0				1.9	0.16562	0.16208	1.901	0	0
	0.1902	0.0351	0.04759	0.06924	0.07066				0.1902	-0.08922	-0.07599	-0.18891	-0.15442				1.902	2.0219	2.01636	1.903	0.01	0.01				1.902	0.16562	0.16208	1.903	0	0
	0.1904	0.03526	0.04759	0.06951	0.0706				0.1904	-0.08948	-0.07576	-0.18953	-0.15394				1.904	2.022	2.01626	1.905	0	-0.01				1.904	0.16562	0.16208	1.905	0	0
	0.1906	0.03542	0.04759	0.06977	0.07054				0.1906	-0.08972	-0.07552	-0.19014	-0.15347				1.906	2.022	2.01636	1.907	0	-0.04				1.906	0.16562	0.16208	1.907	-0.01	0
	0.1908	0.03558	0.04759	0.07004	0.07048				0.1908	-0.08997	-0.07528	-0.19073	-0.15299				1.908	2.022	2.01676	1.909	0	0.03				1.908	0.16552	0.16208	1.909	0	0
	0.191	0.03574	0.04758	0.07031	0.07041				0.191	-0.0902	-0.07504	-0.1913	-0.1525				1.91	2.022	2.01646	1.911	0	-0.01				1.91	0.16552	0.16208	1.911	0	0
	0.1912	0.0359	0.04758	0.07057	0.07035				0.1912	-0.09043	-0.0748	-0.19186	-0.15202				1.912	2.022	2.01656	1.913	0.01	-0.03				1.912	0.16552	0.16208	1.913	0	0
	0.1914	0.03606	0.04757	0.07084	0.07028				0.1914	-0.09066	-0.07455	-0.1924	-0.15154				1.914	2.0221	2.01686	1.915	-0.01	0.03				1.914	0.16552	0.16208	1.915	0	0.01
	0.1916	0.03622	0.04756	0.0711	0.07021				0.1916	-0.09088	-0.07431	-0.19293	-0.15105				1.916	2.022	2.01656	1.917	0.01	0				1.916	0.16552	0.16198	1.917	0	0
	0.1918	0.03638	0.04755	0.07136	0.07013				0.1918	-0.0911	-0.07407	-0.19344	-0.15057				1.918	2.0221	2.01656	1.919	0	-0.01				1.918	0.16552	0.16198	1.919	0	0
	0.192	0.03654	0.04754	0.07163	0.07006				0.192	-0.09131	-0.07382	-0.19394	-0.15008				1.92	2.0221	2.01666	1.921	0	0.01				1.92	0.16552	0.16198	1.921	0	0
	0.1922	0.0367	0.04752	0.07189	0.06998				0.1922	-0.09152	-0.07357	-0.19442	-0.14959				1.922	2.0221	2.01656	1.923	0	0.01				1.922	0.16552	0.16198	1.923	0	0
	0.1924	0.03686	0.04751	0.07215	0.0699				0.1924	-0.09172	-0.07333	-0.19488	-0.1491				1.924	2.0221	2.01646	1.925	0	0.01				1.924	0.16552	0.16198	1.925	0	0
	0.1926	0.03701	0.04749	0.0724	0.06981				0.1926	-0.09192	-0.07308	-0.19533	-0.14861				1.926	2.0221	2.01636	1.927	0	-0.04				1.926	0.16552	0.16198	1.927	-0.01	0
	0.1928	0.03717	0.04747	0.07266	0.06973				0.1928	-0.09211	-0.07283	-0.19576	-0.14811				1.928	2.0221	2.01676	1.929	0	0				1.928	0.16542	0.16198	1.929	0	0
	0.193	0.03733	0.04745	0.07292	0.06964				0.193	-0.09229	-0.07258	-0.19618	-0.14762				1.93	2.0221	2.01676	1.931	0.01	0.04				1.93	0.16542	0.16198	1.931	0	0
	0.1932	0.03748	0.04743	0.07317	0.06955				0.1932	-0.09247	-0.07233	-0.19658	-0.14712				1.932	2.0222	2.01636	1.933	0	-0.05				1.932	0.16542	0.16198	1.933	0	0.01
	0.1934	0.03764	0.0474	0.07343	0.06946				0.1934	-0.09265	-0.07208	-0.19697	-0.14663				1.934	2.0222	2.01686	1.935	-0.01	0				1.934	0.16542	0.16188	1.935	0	0
	0.1936	0.0378	0.04738	0.07368	0.06937				0.1936	-0.09282	-0.07182	-0.19735	-0.14613				1.936	2.0221	2.01686	1.937	0.01	0.02				1.936	0.16542	0.16188	1.937	0	0
	0.1938	0.03795	0.04735	0.07393	0.06927				0.1938	-0.09299	-0.07157	-0.1977	-0.14563				1.938	2.0222	2.01666	1.939	0	0				1.938	0.16542	0.16188	1.939	0	0
	0.194	0.03811	0.04732	0.07418	0.06917				0.194	-0.09315	-0.07131	-0.19805	-0.14513				1.94	2.0222	2.01666	1.941	0	-0.01				1.94	0.16542	0.16188	1.941	0	0
	0.1942	0.03826	0.04729	0.07443	0.06907				0.1942	-0.09331	-0.07106	-0.19838	-0.14463				1.942	2.0222	2.01676	1.943	0	0				1.942	0.16542	0.16188	1.943	0	0
	0.1944	0.03841	0.04726	0.07468	0.06897				0.1944	-0.09346	-0.0708	-0.19869	-0.14413				1.944	2.0222	2.01676	1.945	0	0.03				1.944	0.16542	0.16188	1.945	-0.01	0
	0.1946	0.03857	0.04722	0.07493	0.06886				0.1946	-0.09361	-0.07055	-0.19899	-0.14362				1.946	2.0222	2.01646	1.947	0	-0.02				1.946	0.16532	0.16188	1.947	0	0.01
	0.1948	0.03872	0.04719	0.07518	0.06876				0.1948	-0.09375	-0.07029	-0.19927	-0.14312				1.948	2.0222	2.01666	1.949	0	-0.03				1.948	0.16532	0.16178	1.949	0	0
	0.195	0.03887	0.04715	0.07542	0.06865				0.195	-0.09388	-0.07003	-0.19954	-0.14261				1.95	2.0222	2.01696	1.951	0	0.04				1.95	0.16532	0.16178	1.951	0	0
	0.1952	0.03903	0.04711	0.07567	0.06854				0.1952	-0.09402	-0.06977	-0.1998	-0.1421				1.952	2.0222	2.01656	1.953	0	-0.01				1.952	0.16532	0.16178	1.953	-0.01	0
	0.1954	0.03918	0.04707	0.07591	0.06842				0.1954	-0.09414	-0.06951	-0.20004	-0.1416				1.954	2.0222	2.01666	1.955	-0.01	-0.02				1.954	0.16522	0.16178	1.955	0	0
	0.1956	0.03933	0.04703	0.07615	0.0683				0.1956	-0.09427	-0.06925	-0.20027	-0.14109				1.956	2.0221	2.01686	1.957	0	0.01				1.956	0.16522	0.16178	1.957	0	0
	0.1958	0.03948	0.04698	0.07639	0.06819				0.1958	-0.09438	-0.06898	-0.20048	-0.14057				1.958	2.0221	2.01676	1.959	0	0.02				1.958	0.16522	0.16178	1.959	0	0
	0.196	0.03963	0.04694	0.07663	0.06807				0.196	-0.0945	-0.06872	-0.20068	-0.14006				1.96	2.0221	2.01656	1.961	0	0				1.96	0.16522	0.16178	1.961	0	0
	0.1962	0.03978	0.04689	0.07687	0.06794				0.1962	-0.09461	-0.06845	-0.20086	-0.13955				1.962	2.0221	2.01656	1.963	0	-0.03				1.962	0.16522	0.16178	1.963	0	0.01
	0.1964	0.03993	0.04684	0.07711	0.06782				0.1964	-0.09471	-0.06819	-0.20103	-0.13904				1.964	2.0221	2.01686	1.965	0	0.04				1.964	0.16522	0.16168	1.965	0	0
	0.1966	0.04008	0.04679	0.07735	0.06769				0.1966	-0.09481	-0.06792	-0.20119	-0.13852				1.966	2.0221	2.01646	1.967	0	0				1.966	0.16522	0.16168	1.967	0	0
	0.1968	0.04023	0.04673	0.07758	0.06756				0.1968	-0.0949	-0.06766	-0.20133	-0.13801				1.968	2.0221	2.01646	1.969	-0.01	-0.04				1.968	0.16522	0.16168	1.969	0	0
	0.197	0.04038	0.04668	0.07781	0.06743				0.197	-0.09499	-0.06739	-0.20146	-0.13749				1.97	2.022	2.01686	1.971	0	0.04				1.97	0.16522	0.16168	1.971	-0.01	0
	0.1972	0.04053	0.04662	0.07805	0.06729				0.1972	-0.09508	-0.06712	-0.20158	-0.13697				1.972	2.022	2.01646	1.973	0	0.01				1.972	0.16512	0.16168	1.973	0	0
	0.1974	0.04067	0.04656	0.07828	0.06715				0.1974	-0.09516	-0.06685	-0.20168	-0.13645				1.974	2.022	2.01636	1.975	0	-0.01				1.974	0.16512	0.16168	1.975	0	0.01
	0.1976	0.04082	0.0465	0.07851	0.06701				0.1976	-0.09523	-0.06658	-0.20177	-0.13593				1.976	2.022	2.01646	1.977	-0.01	-0.01				1.976	0.16512	0.16158	1.977	-0.01	0
	0.1978	0.04097	0.04644	0.07874	0.06687				0.1978	-0.0953	-0.06631	-0.20185	-0.13541				1.978	2.0219	2.01656	1.979	0	0.02				1.978	0.16502	0.16158	1.979	0	0
	0.198	0.04111	0.04638	0.07897	0.06673				0.198	-0.09537	-0.06604	-0.20191	-0.13489				1.98	2.0219	2.01636	1.981	0	0.02				1.98	0.16502	0.16158	1.981	0	0
	0.1982	0.04126	0.04631	0.07919	0.06658				0.1982	-0.09543	-0.06576	-0.20196	-0.13436				1.982	2.0219	2.01616	1.983	0	-0.04				1.982	0.16502	0.16158	1.983	0	0
	0.1984	0.0414	0.04624	0.07942	0.06643				0.1984	-0.09549	-0.06549	-0.202	-0.13384				1.984	2.0219	2.01656	1.985	0	0				1.984	0.16502	0.16158	1.985	0	0
	0.1986	0.04155	0.04617	0.07964	0.06628				0.1986	-0.09554	-0.06521	-0.20202	-0.13331				1.986	2.0219	2.01656	1.987	-0.01	0.04				1.986	0.16502	0.16158	1.987	0	0
	0.1988	0.04169	0.0461	0.07987	0.06612				0.1988	-0.09559	-0.06494	-0.20204	-0.13279				1.988	2.0218	2.01616	1.989	0	-0.04				1.988	0.16502	0.16158	1.989	0	0.01
	0.199	0.04184	0.04603	0.08009	0.06597				0.199	-0.09564	-0.06466	-0.20204	-0.13226				1.99	2.0218	2.01656	1.991	0	0				1.99	0.16502	0.16148	1.991	0	0
	0.1992	0.04198	0.04595	0.08031	0.06581				0.1992	-0.09568	-0.06439	-0.20202	-0.13173				1.992	2.0218	2.01656	1.993	0	0.04				1.992	0.16502	0.16148	1.993	0	0
	0.1994	0.04212	0.04588	0.08053	0.06565				0.1994	-0.09571	-0.06411	-0.202	-0.1312				1.994	2.0218	2.01616	1.995	0	0				1.994	0.16502	0.16148	1.995	-0.01	0
	0.1996	0.04226	0.0458	0.08074	0.06548				0.1996	-0.09575	-0.06383	-0.20196	-0.13067				1.996	2.0218	2.01616	1.997	-0.01	-0.01				1.996	0.16492	0.16148	1.997	0	0
	0.1998	0.0424	0.04572	0.08096	0.06531				0.1998	-0.09577	-0.06355	-0.20191	-0.13014				1.998	2.0217	2.01626	1.999	0	0.01				1.998	0.16492	0.16148	1.999	0	0
	0.2	0.04254	0.04563	0.08118	0.06515				0.2	-0.0958	-0.06327	-0.20185	-0.12961				2	2.0217	2.01616	2.001	0	0.02				2	0.16492	0.16148	2.001	0	0.01
	0.2002	0.04268	0.04555	0.08139	0.06497				0.2002	-0.09582	-0.06299	-0.20178	-0.12908				2.002	2.0217	2.01596	2.003	0	-0.02				2.002	0.16492	0.16138	2.003	0	0
	0.2004	0.04282	0.04546	0.0816	0.0648				0.2004	-0.09583	-0.06271	-0.2017	-0.12854				2.004	2.0217	2.01616	2.005	0	-0.03				2.004	0.16492	0.16138	2.005	0	0
	0.2006	0.04296	0.04538	0.08181	0.06462				0.2006	-0.09584	-0.06242	-0.2016	-0.12801				2.006	2.0217	2.01646	2.007	0	0.03				2.006	0.16492	0.16138	2.007	0	0
	0.2008	0.0431	0.04529	0.08202	0.06444				0.2008	-0.09585	-0.06214	-0.20149	-0.12747				2.008	2.0217	2.01616	2.009	0	-0.01				2.008	0.16492	0.16138	2.009	0	0
	0.201	0.04324	0.04519	0.08223	0.06426				0.201	-0.09585	-0.06186	-0.20137	-0.12693				2.01	2.0217	2.01626	2.011	-0.01	-0.02				2.01	0.16492	0.16138	2.011	-0.01	0
	0.2012	0.04337	0.0451	0.08244	0.06408				0.2012	-0.09585	-0.06157	-0.20125	-0.1264				2.012	2.0216	2.01646	2.013	0	0.02				2.012	0.16482	0.16138	2.013	0	0
	0.2014	0.04351	0.045	0.08265	0.06389				0.2014	-0.09585	-0.06128	-0.2011	-0.12586				2.014	2.0216	2.01626	2.015	0	0.02				2.014	0.16482	0.16138	2.015	0	0.01
	0.2016	0.04365	0.04491	0.08285	0.0637				0.2016	-0.09584	-0.061	-0.20095	-0.12532				2.016	2.0216	2.01606	2.017	0	0.01				2.016	0.16482	0.16128	2.017	0	0
	0.2018	0.04378	0.04481	0.08305	0.06351				0.2018	-0.09582	-0.06071	-0.20079	-0.12478				2.018	2.0216	2.01596	2.019	0	-0.03				2.018	0.16482	0.16128	2.019	0	0
	0.202	0.04391	0.04471	0.08325	0.06331				0.202	-0.09581	-0.06042	-0.20062	-0.12424				2.02	2.0216	2.01626	2.021	0	0.05				2.02	0.16482	0.16128	2.021	-0.01	0
	0.2022	0.04405	0.0446	0.08345	0.06311				0.2022	-0.09578	-0.06013	-0.20043	-0.1237				2.022	2.0216	2.01576	2.023	0	-0.01				2.022	0.16472	0.16128	2.023	0	0
	0.2024	0.04418	0.0445	0.08365	0.06291				0.2024	-0.09576	-0.05985	-0.20024	-0.12315				2.024	2.0216	2.01586	2.025	0	-0.04				2.024	0.16472	0.16128	2.025	0	0
	0.2026	0.04431	0.04439	0.08385	0.06271				0.2026	-0.09573	-0.05956	-0.20004	-0.12261				2.026	2.0216	2.01626	2.027	0	0				2.026	0.16472	0.16128	2.027	0	0
	0.2028	0.04444	0.04428	0.08405	0.06251				0.2028	-0.0957	-0.05926	-0.19982	-0.12207				2.028	2.0216	2.01626	2.029	0	0.01				2.028	0.16472	0.16128	2.029	0	0.01
	0.203	0.04458	0.04417	0.08424	0.0623				0.203	-0.09566	-0.05897	-0.1996	-0.12152				2.03	2.0216	2.01616	2.031	0	-0.02				2.03	0.16472	0.16118	2.031	0	0
	0.2032	0.04471	0.04406	0.08443	0.06209				0.2032	-0.09562	-0.05868	-0.19936	-0.12097				2.032	2.0216	2.01636	2.033	0	0				2.032	0.16472	0.16118	2.033	0	0
	0.2034	0.04483	0.04394	0.08463	0.06187				0.2034	-0.09558	-0.05839	-0.19912	-0.12043				2.034	2.0216	2.01636	2.035	0	0.02				2.034	0.16472	0.16118	2.035	0	0
	0.2036	0.04496	0.04382	0.08482	0.06166				0.2036	-0.09553	-0.0581	-0.19887	-0.11988				2.036	2.0216	2.01616	2.037	0	0.02				2.036	0.16472	0.16118	2.037	0	0
	0.2038	0.04509	0.04371	0.08501	0.06144				0.2038	-0.09548	-0.0578	-0.1986	-0.11933				2.038	2.0216	2.01596	2.039	0	-0.01				2.038	0.16472	0.16118	2.039	0	0
	0.204	0.04522	0.04359	0.08519	0.06122				0.204	-0.09542	-0.05751	-0.19833	-0.11878				2.04	2.0216	2.01606	2.041	0	0				2.04	0.16472	0.16118	2.041	0	0
	0.2042	0.04535	0.04346	0.08538	0.06099				0.2042	-0.09536	-0.05721	-0.19805	-0.11823				2.042	2.0216	2.01606	2.043	0	0.04				2.042	0.16472	0.16118	2.043	0	0
	0.2044	0.04547	0.04334	0.08556	0.06076				0.2044	-0.0953	-0.05692	-0.19776	-0.11768				2.044	2.0216	2.01566	2.045	0	-0.04				2.044	0.16472	0.16118	2.045	-0.01	0
	0.2046	0.0456	0.04321	0.08575	0.06053				0.2046	-0.09523	-0.05662	-0.19746	-0.11713				2.046	2.0216	2.01606	2.047	0	-0.02				2.046	0.16462	0.16118	2.047	0	0
	0.2048	0.04572	0.04308	0.08593	0.0603				0.2048	-0.09516	-0.05632	-0.19715	-0.11658				2.048	2.0216	2.01626	2.049	0	0.01				2.048	0.16462	0.16118	2.049	0	0
	0.205	0.04584	0.04295	0.08611	0.06006				0.205	-0.09509	-0.05602	-0.19683	-0.11602				2.05	2.0216	2.01616	2.051	0.01	-0.01				2.05	0.16462	0.16118	2.051	0	0
	0.2052	0.04597	0.04282	0.08628	0.05983				0.2052	-0.09501	-0.05573	-0.1965	-0.11547				2.052	2.0217	2.01626	2.053	-0.01	-0.03				2.052	0.16462	0.16118	2.053	0.01	0
	0.2054	0.04609	0.04269	0.08646	0.05958				0.2054	-0.09493	-0.05543	-0.19616	-0.11492				2.054	2.0216	2.01656	2.055	0.01	0.01				2.054	0.16472	0.16118	2.055	0	0
	0.2056	0.04621	0.04255	0.08664	0.05934				0.2056	-0.09484	-0.05513	-0.19582	-0.11436				2.056	2.0217	2.01646	2.057	0	0.04				2.056	0.16472	0.16118	2.057	0	0
	0.2058	0.04633	0.04241	0.08681	0.05909				0.2058	-0.09476	-0.05483	-0.19547	-0.1138				2.058	2.0217	2.01606	2.059	0	-0.01				2.058	0.16472	0.16118	2.059	0	0
	0.206	0.04645	0.04227	0.08698	0.05884				0.206	-0.09467	-0.05453	-0.1951	-0.11325				2.06	2.0217	2.01616	2.061	0	-0.01				2.06	0.16472	0.16118	2.061	0	0
	0.2062	0.04657	0.04213	0.08715	0.05859				0.2062	-0.09457	-0.05423	-0.19473	-0.11269				2.062	2.0217	2.01626	2.063	0	0.04				2.062	0.16472	0.16118	2.063	0	0
	0.2064	0.04669	0.04199	0.08732	0.05834				0.2064	-0.09447	-0.05392	-0.19436	-0.11213				2.064	2.0217	2.01586	2.065	0	-0.02				2.064	0.16472	0.16118	2.065	0	0
	0.2066	0.0468	0.04184	0.08749	0.05808				0.2066	-0.09437	-0.05362	-0.19397	-0.11157				2.066	2.0217	2.01606	2.067	0	-0.02				2.066	0.16472	0.16118	2.067	0	0
	0.2068	0.04692	0.04169	0.08766	0.05782				0.2068	-0.09427	-0.05332	-0.19358	-0.11101				2.068	2.0217	2.01626	2.069	0	-0.01				2.068	0.16472	0.16118	2.069	0	0
	0.207	0.04704	0.04154	0.08782	0.05755				0.207	-0.09416	-0.05301	-0.19318	-0.11045				2.07	2.0217	2.01636	2.071	0	0.02				2.07	0.16472	0.16118	2.071	0	-0.01
	0.2072	0.04715	0.04139	0.08798	0.05729				0.2072	-0.09405	-0.05271	-0.19277	-0.10989				2.072	2.0217	2.01616	2.073	0	-0.03				2.072	0.16472	0.16128	2.073	0	0
	0.2074	0.04727	0.04124	0.08815	0.05702				0.2074	-0.09393	-0.05241	-0.19235	-0.10932				2.074	2.0217	2.01646	2.075	0	-0.02				2.074	0.16472	0.16128	2.075	0	0
	0.2076	0.04738	0.04108	0.08831	0.05674				0.2076	-0.09382	-0.0521	-0.19193	-0.10876				2.076	2.0217	2.01666	2.077	0	0.04				2.076	0.16472	0.16128	2.077	0	-0.01
	0.2078	0.04749	0.04093	0.08846	0.05647				0.2078	-0.0937	-0.05179	-0.19149	-0.1082				2.078	2.0217	2.01626	2.079	0	0				2.078	0.16472	0.16138	2.079	0.01	0
	0.208	0.0476	0.04077	0.08862	0.05619				0.208	-0.09357	-0.05149	-0.19106	-0.10763				2.08	2.0217	2.01626	2.081	0.01	-0.02				2.08	0.16482	0.16138	2.081	0	0
	0.2082	0.04771	0.04061	0.08877	0.05591				0.2082	-0.09345	-0.05118	-0.19061	-0.10707				2.082	2.0218	2.01646	2.083	-0.01	0.03				2.082	0.16482	0.16138	2.083	0	-0.01
	0.2084	0.04782	0.04044	0.08893	0.05563				0.2084	-0.09332	-0.05087	-0.19016	-0.1065				2.084	2.0217	2.01616	2.085	0.01	0.02				2.084	0.16482	0.16148	2.085	0	0
	0.2086	0.04793	0.04028	0.08908	0.05534				0.2086	-0.09318	-0.05057	-0.1897	-0.10593				2.086	2.0218	2.01596	2.087	0	-0.03				2.086	0.16482	0.16148	2.087	0	0
	0.2088	0.04804	0.04011	0.08923	0.05505				0.2088	-0.09305	-0.05026	-0.18923	-0.10536				2.088	2.0218	2.01626	2.089	0	-0.01				2.088	0.16482	0.16148	2.089	0	-0.01
	0.209	0.04815	0.03994	0.08938	0.05476				0.209	-0.09291	-0.04995	-0.18876	-0.1048				2.09	2.0218	2.01636	2.091	0	0.01				2.09	0.16482	0.16158	2.091	0.01	0
	0.2092	0.04825	0.03977	0.08952	0.05446				0.2092	-0.09276	-0.04964	-0.18828	-0.10423				2.092	2.0218	2.01626	2.093	0	-0.01				2.092	0.16492	0.16158	2.093	0	0
	0.2094	0.04836	0.0396	0.08967	0.05416				0.2094	-0.09262	-0.04933	-0.1878	-0.10366				2.094	2.0218	2.01636	2.095	0	-0.04				2.094	0.16492	0.16158	2.095	0	-0.01
	0.2096	0.04846	0.03943	0.08981	0.05386				0.2096	-0.09247	-0.04902	-0.1873	-0.10309				2.096	2.0218	2.01676	2.097	0	0.02				2.096	0.16492	0.16168	2.097	0.01	0
	0.2098	0.04856	0.03925	0.08995	0.05356				0.2098	-0.09232	-0.0487	-0.18681	-0.10251				2.098	2.0218	2.01656	2.099	0.01	0.03				2.098	0.16502	0.16168	2.099	0	0
	0.21	0.04867	0.03907	0.09009	0.05325				0.21	-0.09217	-0.04839	-0.1863	-0.10194				2.1	2.0219	2.01626	2.101	0	-0.02				2.1	0.16502	0.16168	2.101	0.01	-0.01
	0.2102	0.04877	0.03889	0.09023	0.05294				0.2102	-0.09201	-0.04808	-0.18579	-0.10137				2.102	2.0219	2.01646	2.103	0	0				2.102	0.16512	0.16178	2.103	0	0
	0.2104	0.04887	0.03871	0.09037	0.05263				0.2104	-0.09185	-0.04777	-0.18528	-0.1008				2.104	2.0219	2.01646	2.105	0	0.03				2.104	0.16512	0.16178	2.105	0	0
	0.2106	0.04897	0.03853	0.0905	0.05232				0.2106	-0.09169	-0.04745	-0.18476	-0.10022				2.106	2.0219	2.01616	2.107	0	-0.01				2.106	0.16512	0.16178	2.107	0.01	0
	0.2108	0.04907	0.03834	0.09063	0.052				0.2108	-0.09152	-0.04714	-0.18423	-0.09965				2.108	2.0219	2.01626	2.109	0	-0.03				2.108	0.16522	0.16178	2.109	0	-0.01
	0.211	0.04917	0.03816	0.09077	0.05168				0.211	-0.09135	-0.04682	-0.1837	-0.09907				2.11	2.0219	2.01656	2.111	0	0.01				2.11	0.16522	0.16188	2.111	0	0
	0.2112	0.04926	0.03797	0.0909	0.05135				0.2112	-0.09118	-0.04651	-0.18316	-0.0985				2.112	2.0219	2.01646	2.113	0.01	0.01				2.112	0.16522	0.16188	2.113	0	0
	0.2114	0.04936	0.03778	0.09102	0.05103				0.2114	-0.09101	-0.04619	-0.18262	-0.09792				2.114	2.022	2.01636	2.115	0	-0.03				2.114	0.16522	0.16188	2.115	0.01	0
	0.2116	0.04945	0.03758	0.09115	0.0507				0.2116	-0.09083	-0.04588	-0.18207	-0.09734				2.116	2.022	2.01666	2.117	0	-0.02				2.116	0.16532	0.16188	2.117	0	0
	0.2118	0.04955	0.03739	0.09127	0.05037				0.2118	-0.09065	-0.04556	-0.18152	-0.09677				2.118	2.022	2.01686	2.119	0	0.03				2.118	0.16532	0.16188	2.119	0	-0.01
	0.212	0.04964	0.03719	0.0914	0.05003				0.212	-0.09047	-0.04525	-0.18096	-0.09619				2.12	2.022	2.01656	2.121	0	0				2.12	0.16532	0.16198	2.121	0.01	0
	0.2122	0.04973	0.037	0.09152	0.0497				0.2122	-0.09029	-0.04493	-0.1804	-0.09561				2.122	2.022	2.01656	2.123	0	-0.02				2.122	0.16542	0.16198	2.123	0	0
	0.2124	0.04982	0.0368	0.09163	0.04936				0.2124	-0.0901	-0.04461	-0.17983	-0.09503				2.124	2.022	2.01676	2.125	0	0.02				2.124	0.16542	0.16198	2.125	0	0
	0.2126	0.04991	0.0366	0.09175	0.04902				0.2126	-0.08991	-0.04429	-0.17926	-0.09445				2.126	2.022	2.01656	2.127	0.01	0.02				2.126	0.16542	0.16198	2.127	0.01	0
	0.2128	0.05	0.03639	0.09187	0.04867				0.2128	-0.08972	-0.04397	-0.17868	-0.09387				2.128	2.0221	2.01636	2.129	0	-0.02				2.128	0.16552	0.16198	2.129	0	0
	0.213	0.05009	0.03619	0.09198	0.04832				0.213	-0.08953	-0.04366	-0.1781	-0.09329				2.13	2.0221	2.01656	2.131	0	-0.02				2.13	0.16552	0.16198	2.131	0	0
	0.2132	0.05018	0.03598	0.09209	0.04797				0.2132	-0.08933	-0.04334	-0.17751	-0.0927				2.132	2.0221	2.01676	2.133	0	0.03				2.132	0.16552	0.16198	2.133	0	0
	0.2134	0.05026	0.03577	0.0922	0.04762				0.2134	-0.08913	-0.04302	-0.17692	-0.09212				2.134	2.0221	2.01646	2.135	0.01	-0.01				2.134	0.16552	0.16198	2.135	0	0
	0.2136	0.05035	0.03556	0.09231	0.04727				0.2136	-0.08893	-0.0427	-0.17633	-0.09154				2.136	2.0222	2.01656	2.137	0	-0.04				2.136	0.16552	0.16198	2.137	0	0
	0.2138	0.05043	0.03535	0.09242	0.04691				0.2138	-0.08872	-0.04237	-0.17573	-0.09096				2.138	2.0222	2.01696	2.139	0	0.02				2.138	0.16552	0.16198	2.139	0	0
	0.214	0.05051	0.03514	0.09252	0.04655				0.214	-0.08852	-0.04205	-0.17513	-0.09037				2.14	2.0222	2.01676	2.141	0	0.03				2.14	0.16552	0.16198	2.141	0	0
	0.2142	0.05059	0.03492	0.09262	0.04619				0.2142	-0.08831	-0.04173	-0.17452	-0.08979				2.142	2.0222	2.01646	2.143	0	-0.05				2.142	0.16552	0.16198	2.143	0	0
	0.2144	0.05067	0.03471	0.09272	0.04582				0.2144	-0.0881	-0.04141	-0.17391	-0.0892				2.144	2.0222	2.01696	2.145	0	0.01				2.144	0.16552	0.16198	2.145	0	0
	0.2146	0.05075	0.03449	0.09282	0.04545				0.2146	-0.08788	-0.04109	-0.1733	-0.08861				2.146	2.0222	2.01686	2.147	0.01	0.02				2.146	0.16552	0.16198	2.147	0.01	0
	0.2148	0.05083	0.03427	0.09292	0.04508				0.2148	-0.08767	-0.04077	-0.17269	-0.08803				2.148	2.0223	2.01666	2.149	0	0				2.148	0.16562	0.16198	2.149	0	0
	0.215	0.05091	0.03405	0.09301	0.04471				0.215	-0.08745	-0.04044	-0.17207	-0.08744				2.15	2.0223	2.01666	2.151	0	-0.03				2.15	0.16562	0.16198	2.151	0	0
	0.2152	0.05098	0.03382	0.09311	0.04434				0.2152	-0.08723	-0.04012	-0.17144	-0.08685				2.152	2.0223	2.01696	2.153	0	0.01				2.152	0.16562	0.16198	2.153	0	0
	0.2154	0.05106	0.0336	0.0932	0.04396				0.2154	-0.08701	-0.0398	-0.17082	-0.08626				2.154	2.0223	2.01686	2.155	0.01	0.02				2.154	0.16562	0.16198	2.155	-0.01	0
	0.2156	0.05113	0.03337	0.09329	0.04358				0.2156	-0.08678	-0.03947	-0.17019	-0.08568				2.156	2.0224	2.01666	2.157	0	-0.03				2.156	0.16552	0.16198	2.157	0	0
	0.2158	0.05121	0.03314	0.09338	0.0432				0.2158	-0.08656	-0.03915	-0.16955	-0.08509				2.158	2.0224	2.01696	2.159	0	-0.01				2.158	0.16552	0.16198	2.159	0	0
	0.216	0.05128	0.03291	0.09346	0.04281				0.216	-0.08633	-0.03882	-0.16892	-0.0845				2.16	2.0224	2.01706	2.161	0	0.04				2.16	0.16552	0.16198	2.161	0	0
	0.2162	0.05135	0.03268	0.09355	0.04242				0.2162	-0.0861	-0.0385	-0.16828	-0.0839				2.162	2.0224	2.01666	2.163	0	-0.01				2.162	0.16552	0.16198	2.163	0	0
	0.2164	0.05142	0.03244	0.09363	0.04203				0.2164	-0.08586	-0.03817	-0.16764	-0.08331				2.164	2.0224	2.01676	2.165	0	-0.04				2.164	0.16552	0.16198	2.165	0	0
	0.2166	0.05148	0.03221	0.09371	0.04164				0.2166	-0.08563	-0.03784	-0.16699	-0.08272				2.166	2.0224	2.01716	2.167	0	0.02				2.166	0.16552	0.16198	2.167	0	0
	0.2168	0.05155	0.03197	0.09379	0.04125				0.2168	-0.08539	-0.03752	-0.16635	-0.08213				2.168	2.0224	2.01696	2.169	0.01	0.01				2.168	0.16552	0.16198	2.169	0	0
	0.217	0.05162	0.03173	0.09386	0.04085				0.217	-0.08515	-0.03719	-0.1657	-0.08154				2.17	2.0225	2.01686	2.171	0	-0.02				2.17	0.16552	0.16198	2.171	0	0
	0.2172	0.05168	0.03149	0.09394	0.04045				0.2172	-0.08491	-0.03686	-0.16505	-0.08094				2.172	2.0225	2.01706	2.173	0	-0.02				2.172	0.16552	0.16198	2.173	0	0
	0.2174	0.05174	0.03125	0.09401	0.04005				0.2174	-0.08467	-0.03654	-0.16439	-0.08035				2.174	2.0225	2.01726	2.175	0	0.04				2.174	0.16552	0.16198	2.175	-0.01	0.01
	0.2176	0.05181	0.031	0.09408	0.03965				0.2176	-0.08443	-0.03621	-0.16374	-0.07975				2.176	2.0225	2.01686	2.177	0	-0.01				2.176	0.16542	0.16188	2.177	0	0
	0.2178	0.05187	0.03076	0.09415	0.03924				0.2178	-0.08418	-0.03588	-0.16308	-0.07916				2.178	2.0225	2.01696	2.179	0	-0.02				2.178	0.16542	0.16188	2.179	0	0
	0.218	0.05193	0.03051	0.09422	0.03883				0.218	-0.08393	-0.03555	-0.16242	-0.07856				2.18	2.0225	2.01716	2.181	0	0.03				2.18	0.16542	0.16188	2.181	0	0
	0.2182	0.05199	0.03026	0.09428	0.03842				0.2182	-0.08368	-0.03522	-0.16175	-0.07796				2.182	2.0225	2.01686	2.183	0	0.01				2.182	0.16542	0.16188	2.183	0	0
	0.2184	0.05204	0.03001	0.09435	0.03801				0.2184	-0.08343	-0.03489	-0.16109	-0.07737				2.184	2.0225	2.01676	2.185	0	-0.03				2.184	0.16542	0.16188	2.185	-0.01	0
	0.2186	0.0521	0.02976	0.09441	0.0376				0.2186	-0.08317	-0.03456	-0.16042	-0.07677				2.186	2.0225	2.01706	2.187	0	-0.02				2.186	0.16532	0.16188	2.187	0	0
	0.2188	0.05215	0.02951	0.09447	0.03718				0.2188	-0.08292	-0.03424	-0.15975	-0.07617				2.188	2.0225	2.01726	2.189	0	0.04				2.188	0.16532	0.16188	2.189	0	0
	0.219	0.05221	0.02925	0.09452	0.03676				0.219	-0.08266	-0.0339	-0.15908	-0.07557				2.19	2.0225	2.01686	2.191	0	-0.02				2.19	0.16532	0.16188	2.191	0	0
	0.2192	0.05226	0.02899	0.09458	0.03634				0.2192	-0.0824	-0.03357	-0.15841	-0.07497				2.192	2.0225	2.01706	2.193	0	-0.03				2.192	0.16532	0.16188	2.193	0	0.01
	0.2194	0.05231	0.02873	0.09463	0.03591				0.2194	-0.08214	-0.03324	-0.15774	-0.07437				2.194	2.0225	2.01736	2.195	0	0.02				2.194	0.16532	0.16178	2.195	0	0
	0.2196	0.05236	0.02847	0.09468	0.03549				0.2196	-0.08188	-0.03291	-0.15706	-0.07377				2.196	2.0225	2.01716	2.197	0	0.04				2.196	0.16532	0.16178	2.197	0	0
	0.2198	0.05241	0.02821	0.09473	0.03506				0.2198	-0.08162	-0.03258	-0.15639	-0.07317				2.198	2.0225	2.01676	2.199	0	-0.04				2.198	0.16532	0.16178	2.199	0	0
	0.22	0.05246	0.02795	0.09478	0.03463				0.22	-0.08135	-0.03225	-0.15571	-0.07257				2.2	2.0225	2.01716	2.201	0	0.01				2.2	0.16532	0.16178	2.201	0	0
	0.2202	0.05251	0.02768	0.09482	0.0342				0.2202	-0.08108	-0.03192	-0.15503	-0.07197				2.202	2.0225	2.01706	2.203	0	0.04				2.202	0.16532	0.16178	2.203	-0.01	0
	0.2204	0.05255	0.02742	0.09487	0.03376				0.2204	-0.08082	-0.03159	-0.15435	-0.07137				2.204	2.0225	2.01666	2.205	0	-0.01				2.204	0.16522	0.16178	2.205	0	0
	0.2206	0.0526	0.02715	0.09491	0.03333				0.2206	-0.08055	-0.03125	-0.15367	-0.07077				2.206	2.0225	2.01676	2.207	-0.01	-0.03				2.206	0.16522	0.16178	2.207	0	0.01
	0.2208	0.05264	0.02688	0.09495	0.03289				0.2208	-0.08027	-0.03092	-0.15298	-0.07016				2.208	2.0224	2.01706	2.209	0	0.01				2.208	0.16522	0.16168	2.209	0	0
	0.221	0.05268	0.02661	0.09498	0.03245				0.221	-0.08	-0.03059	-0.1523	-0.06956				2.21	2.0224	2.01696	2.211	0	0.01				2.21	0.16522	0.16168	2.211	0	0
	0.2212	0.05272	0.02634	0.09502	0.03201				0.2212	-0.07973	-0.03025	-0.15161	-0.06895				2.212	2.0224	2.01686	2.213	0	-0.03				2.212	0.16522	0.16168	2.213	0	0
	0.2214	0.05276	0.02606	0.09505	0.03156				0.2214	-0.07945	-0.02992	-0.15093	-0.06835				2.214	2.0224	2.01716	2.215	0	0				2.214	0.16522	0.16168	2.215	-0.01	0
	0.2216	0.0528	0.02579	0.09508	0.03112				0.2216	-0.07917	-0.02959	-0.15024	-0.06775				2.216	2.0224	2.01716	2.217	0	0.03				2.216	0.16512	0.16168	2.217	0	0
	0.2218	0.05283	0.02551	0.09511	0.03067				0.2218	-0.0789	-0.02925	-0.14955	-0.06714				2.218	2.0224	2.01686	2.219	0	0.02				2.218	0.16512	0.16168	2.219	0	0
	0.222	0.05287	0.02523	0.09514	0.03022				0.222	-0.07862	-0.02892	-0.14886	-0.06653				2.22	2.0224	2.01666	2.221	-0.01	-0.04				2.22	0.16512	0.16168	2.221	0	0
	0.2222	0.0529	0.02495	0.09516	0.02976				0.2222	-0.07833	-0.02858	-0.14817	-0.06593				2.222	2.0223	2.01706	2.223	0	0.05				2.222	0.16512	0.16168	2.223	0	0.01
	0.2224	0.05294	0.02467	0.09518	0.02931				0.2224	-0.07805	-0.02825	-0.14748	-0.06532				2.224	2.0223	2.01656	2.225	0	0.01				2.224	0.16512	0.16158	2.225	0	0
	0.2226	0.05297	0.02439	0.0952	0.02885				0.2226	-0.07777	-0.02791	-0.14679	-0.06471				2.226	2.0223	2.01646	2.227	-0.01	-0.03				2.226	0.16512	0.16158	2.227	0	0
	0.2228	0.053	0.0241	0.09522	0.02839				0.2228	-0.07748	-0.02757	-0.1461	-0.06411				2.228	2.0222	2.01676	2.229	0	0				2.228	0.16512	0.16158	2.229	-0.01	0
	0.223	0.05303	0.02382	0.09524	0.02793				0.223	-0.07719	-0.02724	-0.14541	-0.0635				2.23	2.0222	2.01676	2.231	0	0.01				2.23	0.16502	0.16158	2.231	0	0
	0.2232	0.05306	0.02353	0.09525	0.02747				0.2232	-0.07691	-0.0269	-0.14472	-0.06289				2.232	2.0222	2.01666	2.233	0	0				2.232	0.16502	0.16158	2.233	0	0
	0.2234	0.05308	0.02324	0.09526	0.027				0.2234	-0.07662	-0.02657	-0.14403	-0.06228				2.234	2.0222	2.01666	2.235	-0.01	-0.04				2.234	0.16502	0.16158	2.235	0	0
	0.2236	0.05311	0.02295	0.09527	0.02654				0.2236	-0.07633	-0.02623	-0.14333	-0.06167				2.236	2.0221	2.01706	2.237	0	0.02				2.236	0.16502	0.16158	2.237	0	0.01
	0.2238	0.05313	0.02266	0.09528	0.02607				0.2238	-0.07604	-0.02589	-0.14264	-0.06106				2.238	2.0221	2.01686	2.239	0	0.04				2.238	0.16502	0.16148	2.239	0	0
	0.224	0.05316	0.02237	0.09528	0.0256				0.224	-0.07574	-0.02555	-0.14195	-0.06045				2.24	2.0221	2.01646	2.241	0	-0.03				2.24	0.16502	0.16148	2.241	0	0
	0.2242	0.05318	0.02208	0.09529	0.02512				0.2242	-0.07545	-0.02522	-0.14125	-0.05984				2.242	2.0221	2.01676	2.243	0	0.01				2.242	0.16502	0.16148	2.243	0	0
	0.2244	0.0532	0.02178	0.09529	0.02465				0.2244	-0.07515	-0.02488	-0.14056	-0.05923				2.244	2.0221	2.01666	2.245	-0.01	0.05				2.244	0.16502	0.16148	2.245	-0.01	0
	0.2246	0.05322	0.02149	0.09528	0.02417				0.2246	-0.07486	-0.02454	-0.13986	-0.05862				2.246	2.022	2.01616	2.247	0	-0.02				2.246	0.16492	0.16148	2.247	0	0
	0.2248	0.05323	0.02119	0.09528	0.02369				0.2248	-0.07456	-0.0242	-0.13917	-0.05801				2.248	2.022	2.01636	2.249	0	-0.02				2.248	0.16492	0.16148	2.249	0	0.01
	0.225	0.05325	0.02089	0.09527	0.02321				0.225	-0.07426	-0.02387	-0.13848	-0.0574				2.25	2.022	2.01656	2.251	0	0.01				2.25	0.16492	0.16138	2.251	0	0
	0.2252	0.05326	0.02059	0.09527	0.02273				0.2252	-0.07396	-0.02353	-0.13778	-0.05679				2.252	2.022	2.01646	2.253	0	0.02				2.252	0.16492	0.16138	2.253	0	0
	0.2254	0.05328	0.02029	0.09525	0.02224				0.2254	-0.07366	-0.02319	-0.13709	-0.05618				2.254	2.022	2.01626	2.255	0	-0.05				2.254	0.16492	0.16138	2.255	-0.01	0
	0.2256	0.05329	0.01999	0.09524	0.02176				0.2256	-0.07336	-0.02285	-0.13639	-0.05557				2.256	2.022	2.01676	2.257	0	-0.01				2.256	0.16482	0.16138	2.257	0	0
	0.2258	0.0533	0.01969	0.09523	0.02127				0.2258	-0.07306	-0.02251	-0.1357	-0.05495				2.258	2.022	2.01686	2.259	-0.01	0.05				2.258	0.16482	0.16138	2.259	0	0
	0.226	0.05331	0.01939	0.09521	0.02078				0.226	-0.07275	-0.02217	-0.135	-0.05434				2.26	2.0219	2.01636	2.261	0.01	-0.02				2.26	0.16482	0.16138	2.261	0	0
	0.2262	0.05332	0.01908	0.09519	0.02029				0.2262	-0.07245	-0.02183	-0.13431	-0.05373				2.262	2.022	2.01656	2.263	-0.01	0				2.262	0.16482	0.16138	2.263	0	0
	0.2264	0.05333	0.01878	0.09517	0.0198				0.2264	-0.07214	-0.02149	-0.13361	-0.05312				2.264	2.0219	2.01656	2.265	0	0.03				2.264	0.16482	0.16138	2.265	0	0.01
	0.2266	0.05333	0.01847	0.09514	0.0193				0.2266	-0.07183	-0.02115	-0.13292	-0.0525				2.266	2.0219	2.01626	2.267	0	0.02				2.266	0.16482	0.16128	2.267	0	0
	0.2268	0.05334	0.01816	0.09512	0.0188				0.2268	-0.07152	-0.02081	-0.13223	-0.05189				2.268	2.0219	2.01606	2.269	0	-0.02				2.268	0.16482	0.16128	2.269	0	0
	0.227	0.05334	0.01785	0.09509	0.0183				0.227	-0.07122	-0.02047	-0.13153	-0.05127				2.27	2.0219	2.01626	2.271	0	-0.03				2.27	0.16482	0.16128	2.271	0	0
	0.2272	0.05334	0.01755	0.09506	0.0178				0.2272	-0.07091	-0.02013	-0.13084	-0.05066				2.272	2.0219	2.01656	2.273	0	0.04				2.272	0.16482	0.16128	2.273	0	0
	0.2274	0.05334	0.01724	0.09502	0.0173				0.2274	-0.07059	-0.01979	-0.13015	-0.05005				2.274	2.0219	2.01616	2.275	0	-0.02				2.274	0.16482	0.16128	2.275	-0.01	0
	0.2276	0.05334	0.01692	0.09499	0.0168				0.2276	-0.07028	-0.01945	-0.12945	-0.04943				2.276	2.0219	2.01636	2.277	0	-0.06				2.276	0.16472	0.16128	2.277	0	0
	0.2278	0.05334	0.01661	0.09495	0.01629				0.2278	-0.06997	-0.0191	-0.12876	-0.04882				2.278	2.0219	2.01696	2.279	0	0.05				2.278	0.16472	0.16128	2.279	0	0
	0.228	0.05333	0.0163	0.09491	0.01579				0.228	-0.06965	-0.01876	-0.12807	-0.0482				2.28	2.0219	2.01646	2.281	0	0				2.28	0.16472	0.16128	2.281	0	0.01
	0.2282	0.05333	0.01599	0.09487	0.01528				0.2282	-0.06934	-0.01842	-0.12738	-0.04759				2.282	2.0219	2.01646	2.283	0	-0.02				2.282	0.16472	0.16118	2.283	0	0
	0.2284	0.05332	0.01568	0.09482	0.01477				0.2284	-0.06902	-0.01808	-0.12668	-0.04697				2.284	2.0219	2.01666	2.285	0	0.02				2.284	0.16472	0.16118	2.285	0	0
	0.2286	0.05331	0.01536	0.09478	0.01426				0.2286	-0.06871	-0.01774	-0.12599	-0.04636				2.286	2.0219	2.01646	2.287	0	0.03				2.286	0.16472	0.16118	2.287	0	0
	0.2288	0.0533	0.01505	0.09473	0.01374				0.2288	-0.06839	-0.01739	-0.1253	-0.04574				2.288	2.0219	2.01616	2.289	0	0				2.288	0.16472	0.16118	2.289	0	0
	0.229	0.05329	0.01473	0.09468	0.01323				0.229	-0.06807	-0.01705	-0.12461	-0.04512				2.29	2.0219	2.01616	2.291	0	-0.04				2.29	0.16472	0.16118	2.291	0	0
	0.2292	0.05328	0.01441	0.09462	0.01271				0.2292	-0.06775	-0.01671	-0.12392	-0.04451				2.292	2.0219	2.01656	2.293	0	0.02				2.292	0.16472	0.16118	2.293	0	0
	0.2294	0.05326	0.0141	0.09457	0.0122				0.2294	-0.06743	-0.01637	-0.12323	-0.04389				2.294	2.0219	2.01636	2.295	0	0.02				2.294	0.16472	0.16118	2.295	0	0
	0.2296	0.05325	0.01378	0.09451	0.01168				0.2296	-0.06711	-0.01602	-0.12254	-0.04328				2.296	2.0219	2.01616	2.297	0	-0.05				2.296	0.16472	0.16118	2.297	0	0
	0.2298	0.05323	0.01346	0.09445	0.01116				0.2298	-0.06679	-0.01568	-0.12185	-0.04266				2.298	2.0219	2.01666	2.299	0	-0.01				2.298	0.16472	0.16118	2.299	0	0
	0.23	0.05321	0.01315	0.09438	0.01064				0.23	-0.06647	-0.01534	-0.12116	-0.04204				2.3	2.0219	2.01676	2.301	0	0.03				2.3	0.16472	0.16118	2.301	0	0
	0.2302	0.05319	0.01283	0.09432	0.01011				0.2302	-0.06615	-0.01499	-0.12047	-0.04143				2.302	2.0219	2.01646	2.303	0.01	-0.01				2.302	0.16472	0.16118	2.303	0	0
	0.2304	0.05317	0.01251	0.09425	0.00959				0.2304	-0.06582	-0.01465	-0.11979	-0.04081				2.304	2.022	2.01656	2.305	0	-0.01				2.304	0.16472	0.16118	2.305	0	0
	0.2306	0.05315	0.01219	0.09418	0.00907				0.2306	-0.0655	-0.0143	-0.1191	-0.04019				2.306	2.022	2.01666	2.307	0	0.02				2.306	0.16472	0.16118	2.307	0	0
	0.2308	0.05312	0.01187	0.09411	0.00854				0.2308	-0.06517	-0.01396	-0.11841	-0.03957				2.308	2.022	2.01646	2.309	0	0.03				2.308	0.16472	0.16118	2.309	0	-0.01
	0.231	0.0531	0.01155	0.09403	0.00802				0.231	-0.06485	-0.01361	-0.11773	-0.03896				2.31	2.022	2.01616	2.311	0	-0.03				2.31	0.16472	0.16128	2.311	0.01	0
	0.2312	0.05307	0.01123	0.09395	0.00749				0.2312	-0.06452	-0.01327	-0.11704	-0.03834				2.312	2.022	2.01646	2.313	0	-0.02				2.312	0.16482	0.16128	2.313	0	0
	0.2314	0.05304	0.01091	0.09387	0.00696				0.2314	-0.06419	-0.01292	-0.11635	-0.03772				2.314	2.022	2.01666	2.315	0	0.04				2.314	0.16482	0.16128	2.315	0	0
	0.2316	0.05301	0.01059	0.09379	0.00643				0.2316	-0.06386	-0.01258	-0.11567	-0.0371				2.316	2.022	2.01626	2.317	0	-0.03				2.316	0.16482	0.16128	2.317	0	0
	0.2318	0.05298	0.01027	0.0937	0.0059				0.2318	-0.06354	-0.01223	-0.11498	-0.03648				2.318	2.022	2.01656	2.319	0	-0.02				2.318	0.16482	0.16128	2.319	0	-0.01
	0.232	0.05294	0.00994	0.09362	0.00537				0.232	-0.06321	-0.01189	-0.1143	-0.03586				2.32	2.022	2.01676	2.321	0	0.01				2.32	0.16482	0.16138	2.321	0	0
	0.2322	0.05291	0.00962	0.09353	0.00484				0.2322	-0.06288	-0.01154	-0.11362	-0.03525				2.322	2.022	2.01666	2.323	0	0.01				2.322	0.16482	0.16138	2.323	0	0
	0.2324	0.05287	0.0093	0.09343	0.00431				0.2324	-0.06255	-0.01119	-0.11293	-0.03463				2.324	2.022	2.01656	2.325	0	-0.02				2.324	0.16482	0.16138	2.325	0	-0.01
	0.2326	0.05284	0.00898	0.09334	0.00377				0.2326	-0.06222	-0.01085	-0.11225	-0.03401				2.326	2.022	2.01676	2.327	0	-0.01				2.326	0.16482	0.16148	2.327	0	0
	0.2328	0.0528	0.00866	0.09324	0.00324				0.2328	-0.06188	-0.0105	-0.11157	-0.03339				2.328	2.022	2.01686	2.329	0	0.05				2.328	0.16482	0.16148	2.329	0.01	0
	0.233	0.05275	0.00833	0.09314	0.00271				0.233	-0.06155	-0.01015	-0.11089	-0.03277				2.33	2.022	2.01636	2.331	0.01	0				2.33	0.16492	0.16148	2.331	0	-0.01
	0.2332	0.05271	0.00801	0.09304	0.00217				0.2332	-0.06122	-0.00981	-0.1102	-0.03215				2.332	2.0221	2.01636	2.333	-0.01	-0.05				2.332	0.16492	0.16158	2.333	0	0
	0.2334	0.05267	0.00769	0.09293	0.00164				0.2334	-0.06089	-0.00946	-0.10952	-0.03153				2.334	2.022	2.01686	2.335	0.01	0.05				2.334	0.16492	0.16158	2.335	0.01	0
	0.2336	0.05262	0.00737	0.09283	0.0011				0.2336	-0.06055	-0.00911	-0.10884	-0.03091				2.336	2.0221	2.01636	2.337	0	-0.01				2.336	0.16502	0.16158	2.337	0	-0.01
	0.2338	0.05258	0.00704	0.09272	0.000567478				0.2338	-0.06022	-0.00876	-0.10816	-0.03029				2.338	2.0221	2.01646	2.339	0	-0.05				2.338	0.16502	0.16168	2.339	0	0
	0.234	0.05253	0.00672	0.0926	3.17598e-05				0.234	-0.05988	-0.00841	-0.10748	-0.02967				2.34	2.0221	2.01696	2.341	0	0.02				2.34	0.16502	0.16168	2.341	0	0
	0.2342	0.05248	0.0064	0.09249	-0.000504617				0.2342	-0.05955	-0.00806	-0.10681	-0.02905				2.342	2.0221	2.01676	2.343	0	0.02				2.342	0.16502	0.16168	2.343	0.01	-0.01
	0.2344	0.05242	0.00607	0.09237	-0.00104				0.2344	-0.05921	-0.00772	-0.10613	-0.02843				2.344	2.0221	2.01656	2.345	0	-0.01				2.344	0.16512	0.16178	2.345	0	0
	0.2346	0.05237	0.00575	0.09225	-0.00158				0.2346	-0.05887	-0.00737	-0.10545	-0.02781				2.346	2.0221	2.01666	2.347	0	-0.03				2.346	0.16512	0.16178	2.347	0	-0.01
	0.2348	0.05232	0.00543	0.09213	-0.00211				0.2348	-0.05854	-0.00702	-0.10477	-0.02719				2.348	2.0221	2.01696	2.349	0.01	0.02				2.348	0.16512	0.16188	2.349	0	0
	0.235	0.05226	0.00511	0.092	-0.00265				0.235	-0.0582	-0.00667	-0.1041	-0.02657				2.35	2.0222	2.01676	2.351	0	0.04				2.35	0.16512	0.16188	2.351	0.01	0
	0.2352	0.0522	0.00478	0.09187	-0.00319				0.2352	-0.05786	-0.00632	-0.10342	-0.02595				2.352	2.0222	2.01636	2.353	0	-0.05				2.352	0.16522	0.16188	2.353	0	0
	0.2354	0.05214	0.00446	0.09174	-0.00373				0.2354	-0.05752	-0.00597	-0.10274	-0.02533				2.354	2.0222	2.01686	2.355	0	0				2.354	0.16522	0.16188	2.355	0.01	-0.01
	0.2356	0.05208	0.00414	0.09161	-0.00426				0.2356	-0.05718	-0.00562	-0.10207	-0.02471				2.356	2.0222	2.01686	2.357	0	0.04				2.356	0.16532	0.16198	2.357	0	0
	0.2358	0.05202	0.00382	0.09147	-0.0048				0.2358	-0.05684	-0.00527	-0.10139	-0.02408				2.358	2.0222	2.01646	2.359	0	-0.04				2.358	0.16532	0.16198	2.359	0.01	0
	0.236	0.05195	0.0035	0.09133	-0.00534				0.236	-0.0565	-0.00491	-0.10072	-0.02346				2.36	2.0222	2.01686	2.361	0	0				2.36	0.16542	0.16198	2.361	0	0
	0.2362	0.05189	0.00318	0.09119	-0.00587				0.2362	-0.05616	-0.00456	-0.10005	-0.02284				2.362	2.0222	2.01686	2.363	0.01	0				2.362	0.16542	0.16198	2.363	0	0
	0.2364	0.05182	0.00285	0.09105	-0.00641				0.2364	-0.05582	-0.00421	-0.09937	-0.02222				2.364	2.0223	2.01686	2.365	0	0.04				2.364	0.16542	0.16198	2.365	0	-0.01
	0.2366	0.05175	0.00253	0.0909	-0.00695				0.2366	-0.05548	-0.00386	-0.0987	-0.0216				2.366	2.0223	2.01646	2.367	0	-0.04				2.366	0.16542	0.16208	2.367	0.01	0
	0.2368	0.05168	0.00221	0.09075	-0.00748				0.2368	-0.05514	-0.00351	-0.09803	-0.02098				2.368	2.0223	2.01686	2.369	0	-0.01				2.368	0.16552	0.16208	2.369	0	0
	0.237	0.05161	0.00189	0.0906	-0.00802				0.237	-0.0548	-0.00316	-0.09736	-0.02035				2.37	2.0223	2.01696	2.371	0	0.04				2.37	0.16552	0.16208	2.371	0	0
	0.2372	0.05153	0.00157	0.09044	-0.00856				0.2372	-0.05446	-0.0028	-0.09669	-0.01973				2.372	2.0223	2.01656	2.373	0	-0.05				2.372	0.16552	0.16208	2.373	0	0
	0.2374	0.05146	0.00125	0.09029	-0.00909				0.2374	-0.05411	-0.00245	-0.09602	-0.01911				2.374	2.0223	2.01706	2.375	0.01	0				2.374	0.16552	0.16208	2.375	0.01	0
	0.2376	0.05138	0.000928608	0.09013	-0.00963				0.2376	-0.05377	-0.0021	-0.09535	-0.01849				2.376	2.0224	2.01706	2.377	0	0.03				2.376	0.16562	0.16208	2.377	0	0
	0.2378	0.0513	0.00060889	0.08996	-0.01016				0.2378	-0.05343	-0.00175	-0.09468	-0.01787				2.378	2.0224	2.01676	2.379	0	-0.01				2.378	0.16562	0.16208	2.379	0	-0.01
	0.238	0.05122	0.000289131	0.0898	-0.0107				0.238	-0.05309	-0.00139	-0.09401	-0.01724				2.38	2.0224	2.01686	2.381	0	-0.01				2.38	0.16562	0.16218	2.381	0.01	0.01
	0.2382	0.05114	-3.05908e-05	0.08963	-0.01123				0.2382	-0.05274	-0.00104	-0.09334	-0.01662				2.382	2.0224	2.01696	2.383	0	-0.01				2.382	0.16572	0.16208	2.383	0	-0.01
	0.2384	0.05106	-0.000349634	0.08946	-0.01176				0.2384	-0.0524	-0.000686189	-0.09268	-0.016				2.384	2.0224	2.01706	2.385	0.01	0.03				2.384	0.16572	0.16218	2.385	0	0
	0.2386	0.05097	-0.000668516	0.08928	-0.0123				0.2386	-0.05205	-0.000332393	-0.09201	-0.01538				2.386	2.0225	2.01676	2.387	0	0				2.386	0.16572	0.16218	2.387	0	0
	0.2388	0.05088	-0.000987223	0.08911	-0.01283				0.2388	-0.05171	2.15759e-05	-0.09134	-0.01475				2.388	2.0225	2.01676	2.389	0	-0.05				2.388	0.16572	0.16218	2.389	0	0
	0.239	0.0508	-0.00131	0.08893	-0.01336				0.239	-0.05136	0.000375981	-0.09068	-0.01413				2.39	2.0225	2.01726	2.391	0	0.05				2.39	0.16572	0.16218	2.391	0	0
	0.2392	0.05071	-0.00162	0.08875	-0.01389				0.2392	-0.05102	0.00073054	-0.09001	-0.01351				2.392	2.0225	2.01676	2.393	0	-0.01				2.392	0.16572	0.16218	2.393	-0.01	0
	0.2394	0.05061	-0.00194	0.08856	-0.01442				0.2394	-0.05067	0.00109	-0.08935	-0.01289				2.394	2.0225	2.01686	2.395	0	-0.05				2.394	0.16562	0.16218	2.395	0	0
	0.2396	0.05052	-0.00226	0.08837	-0.01495				0.2396	-0.05033	0.00144	-0.08869	-0.01226				2.396	2.0225	2.01736	2.397	0	0.02				2.396	0.16562	0.16218	2.397	0	0
	0.2398	0.05043	-0.00258	0.08818	-0.01548				0.2398	-0.04998	0.0018	-0.08802	-0.01164				2.398	2.0225	2.01716	2.399	0.01	0.01				2.398	0.16562	0.16218	2.399	0	0
	0.24	0.05033	-0.00289	0.08799	-0.01601				0.24	-0.04964	0.00215	-0.08736	-0.01102				2.4	2.0226	2.01706	2.401	0	-0.01				2.4	0.16562	0.16218	2.401	0.01	0
	0.2402	0.05023	-0.00321	0.0878	-0.01654				0.2402	-0.04929	0.00251	-0.0867	-0.01039				2.402	2.0226	2.01716	2.403	0	-0.01				2.402	0.16572	0.16218	2.403	0	0
	0.2404	0.05013	-0.00353	0.0876	-0.01706				0.2404	-0.04894	0.00286	-0.08604	-0.00977				2.404	2.0226	2.01726	2.405	0	0.02				2.404	0.16572	0.16218	2.405	0	0.01
	0.2406	0.05003	-0.00384	0.0874	-0.01759				0.2406	-0.0486	0.00322	-0.08538	-0.00915				2.406	2.0226	2.01706	2.407	0.01	0.03				2.406	0.16572	0.16208	2.407	0	0
	0.2408	0.04993	-0.00416	0.08719	-0.01812				0.2408	-0.04825	0.00357	-0.08472	-0.00852				2.408	2.0227	2.01676	2.409	0	-0.05				2.408	0.16572	0.16208	2.409	-0.01	0
	0.241	0.04982	-0.00447	0.08699	-0.01864				0.241	-0.0479	0.00393	-0.08406	-0.0079				2.41	2.0227	2.01726	2.411	0	0.01				2.41	0.16562	0.16208	2.411	0	0
	0.2412	0.04972	-0.00479	0.08678	-0.01917				0.2412	-0.04755	0.00429	-0.0834	-0.00728				2.412	2.0227	2.01716	2.413	0	0.03				2.412	0.16562	0.16208	2.413	0	0
	0.2414	0.04961	-0.0051	0.08657	-0.01969				0.2414	-0.04721	0.00464	-0.08274	-0.00666				2.414	2.0227	2.01686	2.415	0	-0.05				2.414	0.16562	0.16208	2.415	0	0
	0.2416	0.0495	-0.00541	0.08635	-0.02021				0.2416	-0.04686	0.005	-0.08209	-0.00603				2.416	2.0227	2.01736	2.417	0	-0.01				2.416	0.16562	0.16208	2.417	0	0
	0.2418	0.04939	-0.00573	0.08613	-0.02073				0.2418	-0.04651	0.00536	-0.08143	-0.00541				2.418	2.0227	2.01746	2.419	0	0.01				2.418	0.16562	0.16208	2.419	-0.01	0
	0.242	0.04927	-0.00604	0.08591	-0.02125				0.242	-0.04616	0.00571	-0.08077	-0.00478				2.42	2.0227	2.01736	2.421	0	0.02				2.42	0.16552	0.16208	2.421	0	0
	0.2422	0.04916	-0.00635	0.08569	-0.02177				0.2422	-0.04581	0.00607	-0.08012	-0.00416				2.422	2.0227	2.01716	2.423	0	-0.03				2.422	0.16552	0.16208	2.423	0.01	0
	0.2424	0.04904	-0.00667	0.08547	-0.02229				0.2424	-0.04547	0.00643	-0.07946	-0.00354				2.424	2.0227	2.01746	2.425	0	0.01				2.424	0.16562	0.16208	2.425	0	0
	0.2426	0.04892	-0.00698	0.08524	-0.02281				0.2426	-0.04512	0.00679	-0.07881	-0.00291				2.426	2.0227	2.01736	2.427	0	0.05				2.426	0.16562	0.16208	2.427	-0.01	0
	0.2428	0.0488	-0.00729	0.08501	-0.02333				0.2428	-0.04477	0.00714	-0.07816	-0.00229				2.428	2.0227	2.01686	2.429	0	-0.02				2.428	0.16552	0.16208	2.429	0	0.01
	0.243	0.04868	-0.0076	0.08477	-0.02384				0.243	-0.04442	0.0075	-0.07751	-0.00167				2.43	2.0227	2.01706	2.431	0	-0.02				2.43	0.16552	0.16198	2.431	0	0
	0.2432	0.04856	-0.00791	0.08454	-0.02436				0.2432	-0.04407	0.00786	-0.07685	-0.00104				2.432	2.0227	2.01726	2.433	0	0.03				2.432	0.16552	0.16198	2.433	0	0
	0.2434	0.04843	-0.00822	0.0843	-0.02487				0.2434	-0.04372	0.00822	-0.0762	-0.000419385				2.434	2.0227	2.01696	2.435	0	-0.01				2.434	0.16552	0.16198	2.435	0	0
	0.2436	0.0483	-0.00853	0.08405	-0.02538				0.2436	-0.04337	0.00858	-0.07555	0.000204443				2.436	2.0227	2.01706	2.437	0	-0.03				2.436	0.16552	0.16198	2.437	-0.01	0
	0.2438	0.04818	-0.00884	0.08381	-0.0259				0.2438	-0.04302	0.00894	-0.0749	0.000828266				2.438	2.0227	2.01736	2.439	0	-0.02				2.438	0.16542	0.16198	2.439	0	0
	0.244	0.04805	-0.00915	0.08356	-0.02641				0.244	-0.04267	0.00929	-0.07425	0.00145				2.44	2.0227	2.01756	2.441	0	0.02				2.44	0.16542	0.16198	2.441	0	0
	0.2442	0.04791	-0.00945	0.08331	-0.02692				0.2442	-0.04232	0.00965	-0.07361	0.00208				2.442	2.0227	2.01736	2.443	0	0				2.442	0.16542	0.16198	2.443	0	0
	0.2444	0.04778	-0.00976	0.08306	-0.02743				0.2444	-0.04197	0.01001	-0.07296	0.0027				2.444	2.0227	2.01736	2.445	0	-0.02				2.444	0.16542	0.16198	2.445	0	0
	0.2446	0.04764	-0.01007	0.0828	-0.02793				0.2446	-0.04162	0.01037	-0.07231	0.00332				2.446	2.0227	2.01756	2.447	0	0.06				2.446	0.16542	0.16198	2.447	0	0.01
	0.2448	0.04751	-0.01038	0.08254	-0.02844				0.2448	-0.04127	0.01073	-0.07167	0.00395				2.448	2.0227	2.01696	2.449	0	0.02				2.448	0.16542	0.16188	2.449	0	0
	0.245	0.04737	-0.01068	0.08228	-0.02894				0.245	-0.04092	0.01109	-0.07102	0.00457				2.45	2.0227	2.01676	2.451	0	-0.05				2.45	0.16542	0.16188	2.451	0	0
	0.2452	0.04723	-0.01099	0.08202	-0.02945				0.2452	-0.04057	0.01145	-0.07037	0.0052				2.452	2.0227	2.01726	2.453	-0.01	0.03				2.452	0.16542	0.16188	2.453	0	0
	0.2454	0.04709	-0.01129	0.08175	-0.02995				0.2454	-0.04022	0.01181	-0.06973	0.00582				2.454	2.0226	2.01696	2.455	0	0.01				2.454	0.16542	0.16188	2.455	0	0
	0.2456	0.04694	-0.0116	0.08148	-0.03045				0.2456	-0.03987	0.01217	-0.06909	0.00644				2.456	2.0226	2.01686	2.457	0	-0.03				2.456	0.16542	0.16188	2.457	-0.01	0
	0.2458	0.0468	-0.0119	0.08121	-0.03096				0.2458	-0.03952	0.01253	-0.06844	0.00707				2.458	2.0226	2.01716	2.459	0	-0.01				2.458	0.16532	0.16188	2.459	0	0
	0.246	0.04665	-0.0122	0.08094	-0.03146				0.246	-0.03917	0.01289	-0.0678	0.00769				2.46	2.0226	2.01726	2.461	-0.01	0.01				2.46	0.16532	0.16188	2.461	0	0.01
	0.2462	0.0465	-0.0125	0.08066	-0.03195				0.2462	-0.03881	0.01325	-0.06716	0.00832				2.462	2.0225	2.01716	2.463	0	0.02				2.462	0.16532	0.16178	2.463	0	0
	0.2464	0.04635	-0.0128	0.08038	-0.03245				0.2464	-0.03846	0.01361	-0.06652	0.00894				2.464	2.0225	2.01696	2.465	0	-0.04				2.464	0.16532	0.16178	2.465	0	0
	0.2466	0.04619	-0.0131	0.08009	-0.03295				0.2466	-0.03811	0.01397	-0.06588	0.00956				2.466	2.0225	2.01736	2.467	0	0.03				2.466	0.16532	0.16178	2.467	0	0
	0.2468	0.04604	-0.0134	0.07981	-0.03344				0.2468	-0.03776	0.01433	-0.06524	0.01019				2.468	2.0225	2.01706	2.469	0	0.05				2.468	0.16532	0.16178	2.469	0	0
	0.247	0.04588	-0.0137	0.07952	-0.03394				0.247	-0.03741	0.01469	-0.0646	0.01081				2.47	2.0225	2.01656	2.471	-0.01	-0.03				2.47	0.16532	0.16178	2.471	0	0
	0.2472	0.04573	-0.014	0.07923	-0.03443				0.2472	-0.03706	0.01505	-0.06396	0.01144				2.472	2.0224	2.01686	2.473	0	0.01				2.472	0.16532	0.16178	2.473	-0.01	0
	0.2474	0.04557	-0.0143	0.07894	-0.03492				0.2474	-0.03671	0.01541	-0.06332	0.01206				2.474	2.0224	2.01676	2.475	-0.01	0.02				2.474	0.16522	0.16178	2.475	0	0
	0.2476	0.0454	-0.01459	0.07864	-0.03541				0.2476	-0.03635	0.01577	-0.06268	0.01269				2.476	2.0223	2.01656	2.477	0	0				2.476	0.16522	0.16178	2.477	0	0.01
	0.2478	0.04524	-0.01489	0.07834	-0.0359				0.2478	-0.036	0.01613	-0.06205	0.01331				2.478	2.0223	2.01656	2.479	0	-0.04				2.478	0.16522	0.16168	2.479	0	0
	0.248	0.04508	-0.01518	0.07804	-0.03639				0.248	-0.03565	0.01649	-0.06141	0.01394				2.48	2.0223	2.01696	2.481	0	0				2.48	0.16522	0.16168	2.481	0	0
	0.2482	0.04491	-0.01548	0.07774	-0.03688				0.2482	-0.0353	0.01685	-0.06077	0.01456				2.482	2.0223	2.01696	2.483	-0.01	0.03				2.482	0.16522	0.16168	2.483	-0.01	0
	0.2484	0.04474	-0.01577	0.07743	-0.03736				0.2484	-0.03495	0.01721	-0.06014	0.01519				2.484	2.0222	2.01666	2.485	0	-0.03				2.484	0.16512	0.16168	2.485	0	0
	0.2486	0.04457	-0.01606	0.07712	-0.03785				0.2486	-0.0346	0.01758	-0.0595	0.01581				2.486	2.0222	2.01696	2.487	0	-0.01				2.486	0.16512	0.16168	2.487	0	0
	0.2488	0.0444	-0.01635	0.07681	-0.03833				0.2488	-0.03425	0.01794	-0.05887	0.01643				2.488	2.0222	2.01706	2.489	0	0.06				2.488	0.16512	0.16168	2.489	0	0
	0.249	0.04423	-0.01664	0.07649	-0.03881				0.249	-0.03389	0.0183	-0.05824	0.01706				2.49	2.0222	2.01646	2.491	-0.01	0				2.49	0.16512	0.16168	2.491	0	0
	0.2492	0.04405	-0.01693	0.07618	-0.03929				0.2492	-0.03354	0.01866	-0.0576	0.01769				2.492	2.0221	2.01646	2.493	0	-0.01				2.492	0.16512	0.16168	2.493	0	0.01
	0.2494	0.04387	-0.01722	0.07586	-0.03977				0.2494	-0.03319	0.01902	-0.05697	0.01831				2.494	2.0221	2.01656	2.495	0	0.01				2.494	0.16512	0.16158	2.495	0	0
	0.2496	0.04369	-0.01751	0.07553	-0.04025				0.2496	-0.03284	0.01938	-0.05634	0.01894				2.496	2.0221	2.01646	2.497	0	0.01				2.496	0.16512	0.16158	2.497	0	0
	0.2498	0.04351	-0.01779	0.07521	-0.04072				0.2498	-0.03249	0.01975	-0.0557	0.01956				2.498	2.0221	2.01636	2.499	-0.01	-0.01				2.498	0.16512	0.16158	2.499	0	0
	0.25	0.04333	-0.01808	0.07488	-0.0412				0.25	-0.03213	0.02011	-0.05507	0.02019				2.5	2.022	2.01646	2.501	0	-0.05				2.5	0.16512	0.16158	2.501	0	0
	0.2502	0.04315	-0.01836	0.07455	-0.04167				0.2502	-0.03178	0.02047	-0.05444	0.02081				2.502	2.022	2.01696	2.503	0	0.04				2.502	0.16512	0.16158	2.503	-0.01	0
	0.2504	0.04296	-0.01864	0.07422	-0.04214				0.2504	-0.03143	0.02083	-0.05381	0.02144				2.504	2.022	2.01656	2.505	0	0.01				2.504	0.16502	0.16158	2.505	0	0.01
	0.2506	0.04278	-0.01893	0.07388	-0.04261				0.2506	-0.03108	0.02119	-0.05318	0.02206				2.506	2.022	2.01646	2.507	0	-0.05				2.506	0.16502	0.16148	2.507	0	0
	0.2508	0.04259	-0.01921	0.07354	-0.04308				0.2508	-0.03072	0.02156	-0.05255	0.02269				2.508	2.022	2.01696	2.509	0	0.03				2.508	0.16502	0.16148	2.509	0	0
	0.251	0.0424	-0.01948	0.0732	-0.04355				0.251	-0.03037	0.02192	-0.05192	0.02331				2.51	2.022	2.01666	2.511	0	0.04				2.51	0.16502	0.16148	2.511	0	0
	0.2512	0.0422	-0.01976	0.07286	-0.04402				0.2512	-0.03002	0.02228	-0.05129	0.02394				2.512	2.022	2.01626	2.513	0	-0.01				2.512	0.16502	0.16148	2.513	0	0
	0.2514	0.04201	-0.02004	0.07251	-0.04448				0.2514	-0.02967	0.02264	-0.05066	0.02457				2.514	2.022	2.01636	2.515	-0.01	0				2.514	0.16502	0.16148	2.515	0	0
	0.2516	0.04181	-0.02031	0.07216	-0.04494				0.2516	-0.02931	0.02301	-0.05003	0.02519				2.516	2.0219	2.01636	2.517	0	0.01				2.516	0.16502	0.16148	2.517	0	0
	0.2518	0.04162	-0.02059	0.07181	-0.0454				0.2518	-0.02896	0.02337	-0.0494	0.02582				2.518	2.0219	2.01626	2.519	0	0.01				2.518	0.16502	0.16148	2.519	0	0
	0.252	0.04142	-0.02086	0.07146	-0.04586				0.252	-0.02861	0.02373	-0.04878	0.02644				2.52	2.0219	2.01616	2.521	0	-0.05				2.52	0.16502	0.16148	2.521	0	0
	0.2522	0.04122	-0.02113	0.0711	-0.04632				0.2522	-0.02826	0.0241	-0.04815	0.02707				2.522	2.0219	2.01666	2.523	0	0				2.522	0.16502	0.16148	2.523	0	0.01
	0.2524	0.04102	-0.0214	0.07074	-0.04677				0.2524	-0.0279	0.02446	-0.04752	0.0277				2.524	2.0219	2.01666	2.525	0	0.04				2.524	0.16502	0.16138	2.525	-0.01	0
	0.2526	0.04081	-0.02167	0.07038	-0.04723				0.2526	-0.02755	0.02482	-0.04689	0.02832				2.526	2.0219	2.01626	2.527	0	-0.05				2.526	0.16492	0.16138	2.527	0	0
	0.2528	0.04061	-0.02193	0.07002	-0.04768				0.2528	-0.0272	0.02519	-0.04627	0.02895				2.528	2.0219	2.01676	2.529	0	0				2.528	0.16492	0.16138	2.529	0	0
	0.253	0.0404	-0.0222	0.06965	-0.04813				0.253	-0.02684	0.02555	-0.04564	0.02958				2.53	2.0219	2.01676	2.531	0	0.04				2.53	0.16492	0.16138	2.531	0	0
	0.2532	0.04019	-0.02246	0.06928	-0.04858				0.2532	-0.02649	0.02591	-0.04501	0.03021				2.532	2.0219	2.01636	2.533	0	0.02				2.532	0.16492	0.16138	2.533	0	0
	0.2534	0.03998	-0.02272	0.06891	-0.04902				0.2534	-0.02614	0.02628	-0.04438	0.03083				2.534	2.0219	2.01616	2.535	0	-0.04				2.534	0.16492	0.16138	2.535	0	0
	0.2536	0.03977	-0.02298	0.06853	-0.04947				0.2536	-0.02578	0.02664	-0.04376	0.03146				2.536	2.0219	2.01656	2.537	0	0.02				2.536	0.16492	0.16138	2.537	0	0
	0.2538	0.03956	-0.02324	0.06816	-0.04991				0.2538	-0.02543	0.02701	-0.04313	0.03209				2.538	2.0219	2.01636	2.539	0	0.03				2.538	0.16492	0.16138	2.539	0	0
	0.254	0.03935	-0.0235	0.06778	-0.05035				0.254	-0.02508	0.02737	-0.0425	0.03272				2.54	2.0219	2.01606	2.541	0	-0.04				2.54	0.16492	0.16138	2.541	0	0
	0.2542	0.03913	-0.02375	0.0674	-0.05079				0.2542	-0.02472	0.02773	-0.04188	0.03334				2.542	2.0219	2.01646	2.543	0	-0.04				2.542	0.16492	0.16138	2.543	0	0
	0.2544	0.03891	-0.02401	0.06701	-0.05123				0.2544	-0.02437	0.0281	-0.04125	0.03397				2.544	2.0219	2.01686	2.545	0	0.05				2.544	0.16492	0.16138	2.545	0	0
	0.2546	0.03869	-0.02426	0.06663	-0.05166				0.2546	-0.02401	0.02846	-0.04062	0.0346				2.546	2.0219	2.01636	2.547	0.01	-0.02				2.546	0.16492	0.16138	2.547	0	0
	0.2548	0.03847	-0.02451	0.06624	-0.0521				0.2548	-0.02366	0.02883	-0.04	0.03523				2.548	2.022	2.01656	2.549	-0.01	-0.02				2.548	0.16492	0.16138	2.549	0	0
	0.255	0.03825	-0.02476	0.06585	-0.05253				0.255	-0.02331	0.02919	-0.03937	0.03586				2.55	2.0219	2.01676	2.551	0	0.02				2.55	0.16492	0.16138	2.551	0	0
	0.2552	0.03803	-0.02501	0.06545	-0.05296				0.2552	-0.02295	0.02955	-0.03875	0.03649				2.552	2.0219	2.01656	2.553	0.01	0.03				2.552	0.16492	0.16138	2.553	0	0
	0.2554	0.0378	-0.02526	0.06506	-0.05338				0.2554	-0.0226	0.02992	-0.03812	0.03712				2.554	2.022	2.01626	2.555	0	-0.01				2.554	0.16492	0.16138	2.555	0	0
	0.2556	0.03757	-0.0255	0.06466	-0.05381				0.2556	-0.02224	0.03028	-0.03749	0.03775				2.556	2.022	2.01636	2.557	-0.01	-0.03				2.556	0.16492	0.16138	2.557	0	-0.01
	0.2558	0.03735	-0.02575	0.06426	-0.05423				0.2558	-0.02189	0.03065	-0.03687	0.03838				2.558	2.0219	2.01666	2.559	0	0.04				2.558	0.16492	0.16148	2.559	0	0
	0.256	0.03712	-0.02599	0.06385	-0.05465				0.256	-0.02153	0.03101	-0.03624	0.03901				2.56	2.0219	2.01626	2.561	0.01	-0.01				2.56	0.16492	0.16148	2.561	0	0
	0.2562	0.03689	-0.02623	0.06345	-0.05507				0.2562	-0.02118	0.03138	-0.03562	0.03964				2.562	2.022	2.01636	2.563	0	-0.05				2.562	0.16492	0.16148	2.563	0.01	0
	0.2564	0.03665	-0.02647	0.06304	-0.05549				0.2564	-0.02082	0.03174	-0.03499	0.04027				2.564	2.022	2.01686	2.565	0	0.02				2.564	0.16502	0.16148	2.565	0	-0.01
	0.2566	0.03642	-0.0267	0.06263	-0.0559				0.2566	-0.02047	0.03211	-0.03436	0.0409				2.566	2.022	2.01666	2.567	0	0.03				2.566	0.16502	0.16158	2.567	0	0
	0.2568	0.03618	-0.02694	0.06221	-0.05631				0.2568	-0.02011	0.03247	-0.03374	0.04153				2.568	2.022	2.01636	2.569	0	-0.03				2.568	0.16502	0.16158	2.569	0	0
	0.257	0.03595	-0.02717	0.0618	-0.05672				0.257	-0.01976	0.03283	-0.03311	0.04216				2.57	2.022	2.01666	2.571	0	-0.01				2.57	0.16502	0.16158	2.571	0	0
	0.2572	0.03571	-0.0274	0.06138	-0.05713				0.2572	-0.0194	0.0332	-0.03249	0.04279				2.572	2.022	2.01676	2.573	0	0.03				2.572	0.16502	0.16158	2.573	0	-0.01
	0.2574	0.03547	-0.02763	0.06096	-0.05753				0.2574	-0.01904	0.03356	-0.03186	0.04343				2.574	2.022	2.01646	2.575	0	0				2.574	0.16502	0.16168	2.575	0.01	0
	0.2576	0.03523	-0.02786	0.06054	-0.05793				0.2576	-0.01869	0.03393	-0.03123	0.04406				2.576	2.022	2.01646	2.577	0	-0.02				2.576	0.16512	0.16168	2.577	0	-0.01
	0.2578	0.03498	-0.02809	0.06011	-0.05833				0.2578	-0.01833	0.03429	-0.03061	0.04469				2.578	2.022	2.01666	2.579	0	0.01				2.578	0.16512	0.16178	2.579	0	0
	0.258	0.03474	-0.02831	0.05968	-0.05873				0.258	-0.01798	0.03466	-0.02998	0.04533				2.58	2.022	2.01656	2.581	0	0.03				2.58	0.16512	0.16178	2.581	0	0
	0.2582	0.03449	-0.02854	0.05925	-0.05912				0.2582	-0.01762	0.03502	-0.02935	0.04596				2.582	2.022	2.01626	2.583	0	-0.05				2.582	0.16512	0.16178	2.583	0.01	-0.01
	0.2584	0.03425	-0.02876	0.05882	-0.05951				0.2584	-0.01726	0.03539	-0.02873	0.04659				2.584	2.022	2.01676	2.585	0	-0.01				2.584	0.16522	0.16188	2.585	0	0
	0.2586	0.034	-0.02898	0.05839	-0.0599				0.2586	-0.01691	0.03575	-0.0281	0.04723				2.586	2.022	2.01686	2.587	0	0.04				2.586	0.16522	0.16188	2.587	0	0
	0.2588	0.03375	-0.0292	0.05795	-0.06029				0.2588	-0.01655	0.03612	-0.02747	0.04786				2.588	2.022	2.01646	2.589	0.01	0				2.588	0.16522	0.16188	2.589	0.01	-0.01
	0.259	0.0335	-0.02941	0.05751	-0.06067				0.259	-0.01619	0.03648	-0.02685	0.0485				2.59	2.0221	2.01646	2.591	0	-0.03				2.59	0.16532	0.16198	2.591	0	0
	0.2592	0.03325	-0.02963	0.05707	-0.06106				0.2592	-0.01584	0.03685	-0.02622	0.04913				2.592	2.0221	2.01676	2.593	0	0.02				2.592	0.16532	0.16198	2.593	0	0
	0.2594	0.03299	-0.02984	0.05663	-0.06144				0.2594	-0.01548	0.03721	-0.02559	0.04977				2.594	2.0221	2.01656	2.595	0	0.02				2.594	0.16532	0.16198	2.595	0.01	-0.01
	0.2596	0.03274	-0.03005	0.05618	-0.06181				0.2596	-0.01512	0.03758	-0.02497	0.05041				2.596	2.0221	2.01636	2.597	0	-0.02				2.596	0.16542	0.16208	2.597	0	0
	0.2598	0.03248	-0.03026	0.05573	-0.06219				0.2598	-0.01476	0.03794	-0.02434	0.05104				2.598	2.0221	2.01656	2.599	0	-0.03				2.598	0.16542	0.16208	2.599	0	0
	0.26	0.03222	-0.03047	0.05528	-0.06256				0.26	-0.01441	0.03831	-0.02371	0.05168				2.6	2.0221	2.01686	2.601	0	0.04				2.6	0.16542	0.16208	2.601	0	0
	0.2602	0.03196	-0.03068	0.05483	-0.06293				0.2602	-0.01405	0.03868	-0.02309	0.05232				2.602	2.0221	2.01646	2.603	0	-0.02				2.602	0.16542	0.16208	2.603	0.01	-0.01
	0.2604	0.0317	-0.03088	0.05438	-0.06329				0.2604	-0.01369	0.03904	-0.02246	0.05296				2.604	2.0221	2.01666	2.605	0	-0.04				2.604	0.16552	0.16218	2.605	0	0
	0.2606	0.03144	-0.03109	0.05392	-0.06366				0.2606	-0.01333	0.03941	-0.02183	0.0536				2.606	2.0221	2.01706	2.607	0	0.03				2.606	0.16552	0.16218	2.607	0.01	0
	0.2608	0.03118	-0.03129	0.05346	-0.06402				0.2608	-0.01298	0.03977	-0.0212	0.05424				2.608	2.0221	2.01676	2.609	0.01	0.02				2.608	0.16562	0.16218	2.609	0	0
	0.261	0.03091	-0.03149	0.053	-0.06437				0.261	-0.01262	0.04014	-0.02058	0.05487				2.61	2.0222	2.01656	2.611	0	-0.02				2.61	0.16562	0.16218	2.611	0	0
	0.2612	0.03065	-0.03169	0.05254	-0.06473				0.2612	-0.01226	0.0405	-0.01995	0.05551				2.612	2.0222	2.01676	2.613	0	0				2.612	0.16562	0.16218	2.613	0.01	-0.01
	0.2614	0.03038	-0.03188	0.05208	-0.06508				0.2614	-0.0119	0.04087	-0.01932	0.05616				2.614	2.0222	2.01676	2.615	0	0.04				2.614	0.16572	0.16228	2.615	0	0
	0.2616	0.03011	-0.03208	0.05161	-0.06543				0.2616	-0.01154	0.04123	-0.01869	0.0568				2.616	2.0222	2.01636	2.617	0	-0.01				2.616	0.16572	0.16228	2.617	0	0
	0.2618	0.02984	-0.03227	0.05114	-0.06578				0.2618	-0.01119	0.0416	-0.01807	0.05744				2.618	2.0222	2.01646	2.619	0	-0.04				2.618	0.16572	0.16228	2.619	0	0
	0.262	0.02957	-0.03246	0.05067	-0.06612				0.262	-0.01083	0.04196	-0.01744	0.05808				2.62	2.0222	2.01686	2.621	0	0				2.62	0.16572	0.16228	2.621	0.01	0
	0.2622	0.0293	-0.03265	0.0502	-0.06646				0.2622	-0.01047	0.04233	-0.01681	0.05872				2.622	2.0222	2.01686	2.623	0	0.03				2.622	0.16582	0.16228	2.623	0	0
	0.2624	0.02902	-0.03284	0.04973	-0.0668				0.2624	-0.01011	0.04269	-0.01618	0.05937				2.624	2.0222	2.01656	2.625	0.01	-0.06				2.624	0.16582	0.16228	2.625	0	0
	0.2626	0.02875	-0.03303	0.04925	-0.06714				0.2626	-0.00975	0.04306	-0.01556	0.06001				2.626	2.0223	2.01716	2.627	0	0				2.626	0.16582	0.16228	2.627	0	0
	0.2628	0.02847	-0.03321	0.04877	-0.06747				0.2628	-0.00939	0.04343	-0.01493	0.06065				2.628	2.0223	2.01716	2.629	0	0.04				2.628	0.16582	0.16228	2.629	0	0
	0.263	0.02819	-0.0334	0.04829	-0.06781				0.263	-0.00904	0.04379	-0.0143	0.0613				2.63	2.0223	2.01676	2.631	0	0.01				2.63	0.16582	0.16228	2.631	0	0
	0.2632	0.02791	-0.03358	0.04781	-0.06813				0.2632	-0.00868	0.04416	-0.01367	0.06194				2.632	2.0223	2.01666	2.633	0	-0.03				2.632	0.16582	0.16228	2.633	0	0
	0.2634	0.02763	-0.03376	0.04733	-0.06846				0.2634	-0.00832	0.04452	-0.01304	0.06259				2.634	2.0223	2.01696	2.635	0	0.03				2.634	0.16582	0.16228	2.635	0	0
	0.2636	0.02735	-0.03394	0.04685	-0.06878				0.2636	-0.00796	0.04489	-0.01242	0.06324				2.636	2.0223	2.01666	2.637	0.01	0.03				2.636	0.16582	0.16228	2.637	0.01	0
	0.2638	0.02707	-0.03411	0.04636	-0.0691				0.2638	-0.0076	0.04525	-0.01179	0.06388				2.638	2.0224	2.01636	2.639	0	-0.04				2.638	0.16592	0.16228	2.639	0	0
	0.264	0.02679	-0.03429	0.04587	-0.06942				0.264	-0.00724	0.04562	-0.01116	0.06453				2.64	2.0224	2.01676	2.641	0	-0.02				2.64	0.16592	0.16228	2.641	-0.01	0
	0.2642	0.0265	-0.03446	0.04538	-0.06973				0.2642	-0.00688	0.04599	-0.01053	0.06518				2.642	2.0224	2.01696	2.643	0	0.02				2.642	0.16582	0.16228	2.643	0	0
	0.2644	0.02622	-0.03464	0.04489	-0.07005				0.2644	-0.00652	0.04635	-0.0099	0.06583				2.644	2.0224	2.01676	2.645	0	-0.02				2.644	0.16582	0.16228	2.645	0	0
	0.2646	0.02593	-0.03481	0.04439	-0.07036				0.2646	-0.00616	0.04672	-0.00928	0.06648				2.646	2.0224	2.01696	2.647	0	-0.05				2.646	0.16582	0.16228	2.647	0	0
	0.2648	0.02564	-0.03498	0.0439	-0.07066				0.2648	-0.00581	0.04708	-0.00865	0.06713				2.648	2.0224	2.01746	2.649	0	0.04				2.648	0.16582	0.16228	2.649	0	0
	0.265	0.02535	-0.03514	0.0434	-0.07097				0.265	-0.00545	0.04745	-0.00802	0.06778				2.65	2.0224	2.01706	2.651	0.01	0.03				2.65	0.16582	0.16228	2.651	0	0
	0.2652	0.02506	-0.03531	0.0429	-0.07127				0.2652	-0.00509	0.04782	-0.00739	0.06843				2.652	2.0225	2.01676	2.653	0	-0.03				2.652	0.16582	0.16228	2.653	0	0
	0.2654	0.02477	-0.03547	0.0424	-0.07157				0.2654	-0.00473	0.04818	-0.00676	0.06908				2.654	2.0225	2.01706	2.655	0	0.01				2.654	0.16582	0.16228	2.655	0	0
	0.2656	0.02448	-0.03564	0.0419	-0.07186				0.2656	-0.00437	0.04855	-0.00614	0.06973				2.656	2.0225	2.01696	2.657	0	0.04				2.656	0.16582	0.16228	2.657	0	0
	0.2658	0.02418	-0.0358	0.0414	-0.07216				0.2658	-0.00401	0.04891	-0.00551	0.07039				2.658	2.0225	2.01656	2.659	0	-0.01				2.658	0.16582	0.16228	2.659	0	0
	0.266	0.02389	-0.03596	0.04089	-0.07245				0.266	-0.00365	0.04928	-0.00488	0.07104				2.66	2.0225	2.01666	2.661	0	-0.04				2.66	0.16582	0.16228	2.661	0	0
	0.2662	0.02359	-0.03611	0.04039	-0.07274				0.2662	-0.00329	0.04964	-0.00425	0.07169				2.662	2.0225	2.01706	2.663	0	0.01				2.662	0.16582	0.16228	2.663	0	0
	0.2664	0.0233	-0.03627	0.03988	-0.07302				0.2664	-0.00293	0.05001	-0.00362	0.07235				2.664	2.0225	2.01696	2.665	0	0				2.664	0.16582	0.16228	2.665	-0.01	0
	0.2666	0.023	-0.03643	0.03937	-0.0733				0.2666	-0.00258	0.05038	-0.003	0.07301				2.666	2.0225	2.01696	2.667	0	-0.04				2.666	0.16572	0.16228	2.667	0	0.01
	0.2668	0.0227	-0.03658	0.03886	-0.07358				0.2668	-0.00222	0.05074	-0.00237	0.07366				2.668	2.0225	2.01736	2.669	0	-0.01				2.668	0.16572	0.16218	2.669	0	0
	0.267	0.0224	-0.03673	0.03835	-0.07386				0.267	-0.00186	0.05111	-0.00174	0.07432				2.67	2.0225	2.01746	2.671	0	0.05				2.67	0.16572	0.16218	2.671	0	0
	0.2672	0.0221	-0.03688	0.03784	-0.07414				0.2672	-0.0015	0.05147	-0.00111	0.07498				2.672	2.0225	2.01696	2.673	0	0				2.672	0.16572	0.16218	2.673	0	0
	0.2674	0.0218	-0.03703	0.03732	-0.07441				0.2674	-0.00114	0.05184	-0.000487251	0.07564				2.674	2.0225	2.01696	2.675	0	-0.02				2.674	0.16572	0.16218	2.675	0	0
	0.2676	0.0215	-0.03718	0.03681	-0.07468				0.2676	-0.000782837	0.0522	0.000139995	0.0763				2.676	2.0225	2.01716	2.677	0	0.03				2.676	0.16572	0.16218	2.677	0	0
	0.2678	0.02119	-0.03732	0.03629	-0.07494				0.2678	-0.000424328	0.05257	0.00076749	0.07696				2.678	2.0225	2.01686	2.679	0	0.04				2.678	0.16572	0.16218	2.679	0	0
	0.268	0.02089	-0.03746	0.03577	-0.07521				0.268	-6.59588e-05	0.05294	0.00139	0.07762				2.68	2.0225	2.01646	2.681	0	-0.05				2.68	0.16572	0.16218	2.681	-0.01	0
	0.2682	0.02058	-0.03761	0.03525	-0.07547				0.2682	0.000292209	0.0533	0.00202	0.07828				2.682	2.0225	2.01696	2.683	0	0				2.682	0.16562	0.16218	2.683	0	0
	0.2684	0.02028	-0.03775	0.03473	-0.07573				0.2684	0.000650502	0.05367	0.00265	0.07894				2.684	2.0225	2.01696	2.685	0	0.02				2.684	0.16562	0.16218	2.685	0	0
	0.2686	0.01997	-0.03789	0.03421	-0.07599				0.2686	0.00101	0.05403	0.00328	0.0796				2.686	2.0225	2.01676	2.687	0	-0.03				2.686	0.16562	0.16218	2.687	0	0.01
	0.2688	0.01966	-0.03802	0.03369	-0.07624				0.2688	0.00137	0.0544	0.0039	0.08027				2.688	2.0225	2.01706	2.689	-0.01	-0.02				2.688	0.16562	0.16208	2.689	0	0
	0.269	0.01935	-0.03816	0.03316	-0.07649				0.269	0.00172	0.05476	0.00453	0.08093				2.69	2.0224	2.01726	2.691	0	0.01				2.69	0.16562	0.16208	2.691	0	0
	0.2692	0.01904	-0.03829	0.03264	-0.07674				0.2692	0.00208	0.05513	0.00516	0.0816				2.692	2.0224	2.01716	2.693	0	0.03				2.692	0.16562	0.16208	2.693	-0.01	0
	0.2694	0.01873	-0.03843	0.03211	-0.07699				0.2694	0.00244	0.05549	0.00578	0.08226				2.694	2.0224	2.01686	2.695	0	-0.01				2.694	0.16552	0.16208	2.695	0	0
	0.2696	0.01842	-0.03856	0.03158	-0.07723				0.2696	0.0028	0.05586	0.00641	0.08293				2.696	2.0224	2.01696	2.697	0	0				2.696	0.16552	0.16208	2.697	0	0
	0.2698	0.01811	-0.03869	0.03106	-0.07747				0.2698	0.00316	0.05622	0.00704	0.0836				2.698	2.0224	2.01696	2.699	-0.01	0.05				2.698	0.16552	0.16208	2.699	0	0
	0.27	0.0178	-0.03881	0.03053	-0.07771				0.27	0.00351	0.05659	0.00766	0.08427				2.7	2.0223	2.01646	2.701	0	0				2.7	0.16552	0.16208	2.701	0	0
	0.2702	0.01748	-0.03894	0.03	-0.07795				0.2702	0.00387	0.05695	0.00829	0.08493				2.702	2.0223	2.01646	2.703	0	-0.05				2.702	0.16552	0.16208	2.703	0	0.01
	0.2704	0.01717	-0.03907	0.02947	-0.07818				0.2704	0.00423	0.05732	0.00891	0.0856				2.704	2.0223	2.01696	2.705	0	0.04				2.704	0.16552	0.16198	2.705	0	0
	0.2706	0.01686	-0.03919	0.02893	-0.07841				0.2706	0.00459	0.05768	0.00954	0.08628				2.706	2.0223	2.01656	2.707	-0.01	-0.01				2.706	0.16552	0.16198	2.707	0	0
	0.2708	0.01654	-0.03931	0.0284	-0.07864				0.2708	0.00494	0.05804	0.01017	0.08695				2.708	2.0222	2.01666	2.709	0	-0.03				2.708	0.16552	0.16198	2.709	0	0
	0.271	0.01622	-0.03943	0.02787	-0.07887				0.271	0.0053	0.05841	0.01079	0.08762				2.71	2.0222	2.01696	2.711	0	0				2.71	0.16552	0.16198	2.711	-0.01	0
	0.2712	0.01591	-0.03955	0.02733	-0.07909				0.2712	0.00566	0.05877	0.01142	0.08829				2.712	2.0222	2.01696	2.713	-0.01	0.04				2.712	0.16542	0.16198	2.713	0	0
	0.2714	0.01559	-0.03967	0.0268	-0.07931				0.2714	0.00601	0.05914	0.01204	0.08897				2.714	2.0221	2.01656	2.715	0	0.01				2.714	0.16542	0.16198	2.715	0	0
	0.2716	0.01527	-0.03978	0.02626	-0.07953				0.2716	0.00637	0.0595	0.01267	0.08964				2.716	2.0221	2.01646	2.717	0	-0.03				2.716	0.16542	0.16198	2.717	0	0.01
	0.2718	0.01496	-0.0399	0.02573	-0.07975				0.2718	0.00673	0.05986	0.01329	0.09032				2.718	2.0221	2.01676	2.719	-0.01	0.05				2.718	0.16542	0.16188	2.719	0	0
	0.272	0.01464	-0.04001	0.02519	-0.07996				0.272	0.00708	0.06023	0.01392	0.09099				2.72	2.022	2.01626	2.721	0	0.03				2.72	0.16542	0.16188	2.721	-0.01	0
	0.2722	0.01432	-0.04012	0.02465	-0.08017				0.2722	0.00744	0.06059	0.01454	0.09167				2.722	2.022	2.01596	2.723	0	-0.05				2.722	0.16532	0.16188	2.723	0	0
	0.2724	0.014	-0.04023	0.02411	-0.08038				0.2724	0.0078	0.06095	0.01517	0.09235				2.724	2.022	2.01646	2.725	-0.01	0				2.724	0.16532	0.16188	2.725	0	0
	0.2726	0.01368	-0.04034	0.02357	-0.08059				0.2726	0.00815	0.06132	0.0158	0.09302				2.726	2.0219	2.01646	2.727	0	0.03				2.726	0.16532	0.16188	2.727	0	0
	0.2728	0.01336	-0.04045	0.02303	-0.08079				0.2728	0.00851	0.06168	0.01642	0.0937				2.728	2.0219	2.01616	2.729	-0.01	-0.01				2.728	0.16532	0.16188	2.729	0	0.01
	0.273	0.01304	-0.04055	0.02249	-0.08099				0.273	0.00887	0.06204	0.01705	0.09438				2.73	2.0218	2.01626	2.731	0	-0.03				2.73	0.16532	0.16178	2.731	0	0
	0.2732	0.01272	-0.04065	0.02195	-0.08119				0.2732	0.00922	0.0624	0.01767	0.09506				2.732	2.0218	2.01656	2.733	0	0.01				2.732	0.16532	0.16178	2.733	0	0
	0.2734	0.0124	-0.04076	0.02141	-0.08139				0.2734	0.00958	0.06277	0.0183	0.09575				2.734	2.0218	2.01646	2.735	0	0.05				2.734	0.16532	0.16178	2.735	0	0
	0.2736	0.01207	-0.04086	0.02087	-0.08158				0.2736	0.00994	0.06313	0.01892	0.09643				2.736	2.0218	2.01596	2.737	-0.01	-0.05				2.736	0.16532	0.16178	2.737	-0.01	0
	0.2738	0.01175	-0.04096	0.02032	-0.08177				0.2738	0.01029	0.06349	0.01955	0.09711				2.738	2.0217	2.01646	2.739	0	0.02				2.738	0.16522	0.16178	2.739	0	0
	0.274	0.01143	-0.04105	0.01978	-0.08196				0.274	0.01065	0.06385	0.02017	0.0978				2.74	2.0217	2.01626	2.741	0	0.06				2.74	0.16522	0.16178	2.741	0	0
	0.2742	0.0111	-0.04115	0.01924	-0.08215				0.2742	0.011	0.06421	0.0208	0.09848				2.742	2.0217	2.01566	2.743	-0.01	-0.04				2.742	0.16522	0.16178	2.743	0	0
	0.2744	0.01078	-0.04124	0.01869	-0.08234				0.2744	0.01136	0.06457	0.02142	0.09917				2.744	2.0216	2.01606	2.745	0	-0.01				2.744	0.16522	0.16178	2.745	0	0.01
	0.2746	0.01046	-0.04134	0.01815	-0.08252				0.2746	0.01171	0.06493	0.02205	0.09985				2.746	2.0216	2.01616	2.747	0	0.02				2.746	0.16522	0.16168	2.747	0	0
	0.2748	0.01013	-0.04143	0.01761	-0.0827				0.2748	0.01207	0.06529	0.02267	0.10054				2.748	2.0216	2.01596	2.749	0	0				2.748	0.16522	0.16168	2.749	0	0
	0.275	0.00981	-0.04152	0.01706	-0.08288				0.275	0.01243	0.06565	0.0233	0.10123				2.75	2.0216	2.01596	2.751	-0.01	-0.03				2.75	0.16522	0.16168	2.751	0	0
	0.2752	0.00948	-0.04161	0.01652	-0.08305				0.2752	0.01278	0.06601	0.02392	0.10192				2.752	2.0215	2.01626	2.753	0	-0.02				2.752	0.16522	0.16168	2.753	0	0
	0.2754	0.00916	-0.04169	0.01597	-0.08322				0.2754	0.01314	0.06637	0.02455	0.10261				2.754	2.0215	2.01646	2.755	0	0.05				2.754	0.16522	0.16168	2.755	-0.01	0
	0.2756	0.00883	-0.04178	0.01543	-0.08339				0.2756	0.01349	0.06673	0.02517	0.1033				2.756	2.0215	2.01596	2.757	0	0				2.756	0.16512	0.16168	2.757	0	0
	0.2758	0.00851	-0.04186	0.01488	-0.08356				0.2758	0.01385	0.06709	0.02579	0.10399				2.758	2.0215	2.01596	2.759	0	-0.03				2.758	0.16512	0.16168	2.759	0	0.01
	0.276	0.00818	-0.04194	0.01434	-0.08373				0.276	0.0142	0.06745	0.02642	0.10468				2.76	2.0215	2.01626	2.761	0	0.06				2.76	0.16512	0.16158	2.761	0	0
	0.2762	0.00786	-0.04202	0.01379	-0.08389				0.2762	0.01456	0.06781	0.02704	0.10537				2.762	2.0215	2.01566	2.763	-0.01	0				2.762	0.16512	0.16158	2.763	0	0
	0.2764	0.00753	-0.0421	0.01325	-0.08405				0.2764	0.01491	0.06816	0.02767	0.10607				2.764	2.0214	2.01566	2.765	0	-0.03				2.764	0.16512	0.16158	2.765	0	0
	0.2766	0.0072	-0.04218	0.01271	-0.08421				0.2766	0.01527	0.06852	0.02829	0.10676				2.766	2.0214	2.01596	2.767	0	-0.01				2.766	0.16512	0.16158	2.767	0	0
	0.2768	0.00688	-0.04225	0.01216	-0.08437				0.2768	0.01562	0.06888	0.02892	0.10746				2.768	2.0214	2.01606	2.769	0	0.02				2.768	0.16512	0.16158	2.769	0	0
	0.277	0.00655	-0.04233	0.01162	-0.08452				0.277	0.01598	0.06923	0.02954	0.10815				2.77	2.0214	2.01586	2.771	0	-0.01				2.77	0.16512	0.16158	2.771	0	0
	0.2772	0.00623	-0.0424	0.01107	-0.08467				0.2772	0.01633	0.06959	0.03017	0.10885				2.772	2.0214	2.01596	2.773	0	-0.04				2.772	0.16512	0.16158	2.773	0	0
	0.2774	0.0059	-0.04247	0.01053	-0.08482				0.2774	0.01669	0.06995	0.03079	0.10955				2.774	2.0214	2.01636	2.775	0	0.05				2.774	0.16512	0.16158	2.775	0	0
	0.2776	0.00557	-0.04254	0.00998	-0.08497				0.2776	0.01705	0.0703	0.03142	0.11025				2.776	2.0214	2.01586	2.777	0	0.02				2.776	0.16512	0.16158	2.777	0	0.01
	0.2778	0.00525	-0.04261	0.00944	-0.08511				0.2778	0.0174	0.07065	0.03204	0.11095				2.778	2.0214	2.01566	2.779	0	-0.05				2.778	0.16512	0.16148	2.779	-0.01	0
	0.278	0.00492	-0.04267	0.0089	-0.08525				0.278	0.01775	0.07101	0.03267	0.11165				2.78	2.0214	2.01616	2.781	0	0.03				2.78	0.16502	0.16148	2.781	0	0
	0.2782	0.00459	-0.04274	0.00835	-0.08539				0.2782	0.01811	0.07136	0.03329	0.11235				2.782	2.0214	2.01586	2.783	0	0.02				2.782	0.16502	0.16148	2.783	0	0
	0.2784	0.00426	-0.0428	0.00781	-0.08553				0.2784	0.01846	0.07172	0.03391	0.11305				2.784	2.0214	2.01566	2.785	0	-0.02				2.784	0.16502	0.16148	2.785	0	0
	0.2786	0.00394	-0.04286	0.00727	-0.08567				0.2786	0.01882	0.07207	0.03454	0.11375				2.786	2.0214	2.01586	2.787	0	-0.02				2.786	0.16502	0.16148	2.787	0	0
	0.2788	0.00361	-0.04292	0.00673	-0.0858				0.2788	0.01917	0.07242	0.03516	0.11445				2.788	2.0214	2.01606	2.789	0	0				2.788	0.16502	0.16148	2.789	0	0
	0.279	0.00328	-0.04298	0.00619	-0.08593				0.279	0.01953	0.07277	0.03579	0.11516				2.79	2.0214	2.01606	2.791	0	0.03				2.79	0.16502	0.16148	2.791	0	0
	0.2792	0.00296	-0.04303	0.00565	-0.08605				0.2792	0.01988	0.07312	0.03641	0.11586				2.792	2.0214	2.01576	2.793	0	-0.05				2.792	0.16502	0.16148	2.793	0	0
	0.2794	0.00263	-0.04309	0.00511	-0.08618				0.2794	0.02024	0.07347	0.03703	0.11657				2.794	2.0214	2.01626	2.795	0	0				2.794	0.16502	0.16148	2.795	0	0
	0.2796	0.0023	-0.04314	0.00457	-0.0863				0.2796	0.02059	0.07382	0.03766	0.11727				2.796	2.0214	2.01626	2.797	0	0.07				2.796	0.16502	0.16148	2.797	0	0
	0.2798	0.00198	-0.04319	0.00403	-0.08642				0.2798	0.02095	0.07417	0.03828	0.11798				2.798	2.0214	2.01556	2.799	0	-0.03				2.798	0.16502	0.16148	2.799	0	0
	0.28	0.00165	-0.04324	0.00349	-0.08654				0.28	0.0213	0.07452	0.03891	0.11869				2.8	2.0214	2.01586	2.801	0	-0.02				2.8	0.16502	0.16148	2.801	0	0
	0.2802	0.00133	-0.04329	0.00295	-0.08666				0.2802	0.02166	0.07487	0.03953	0.1194				2.802	2.0214	2.01606	2.803	0	0.04				2.802	0.16502	0.16148	2.803	0	-0.01
	0.2804	0.001	-0.04334	0.00241	-0.08677				0.2804	0.02201	0.07522	0.04016	0.1201				2.804	2.0214	2.01566	2.805	0	-0.02				2.804	0.16502	0.16158	2.805	0	0
	0.2806	0.000676375	-0.04338	0.00188	-0.08688				0.2806	0.02236	0.07557	0.04078	0.12081				2.806	2.0214	2.01586	2.807	-0.01	-0.02				2.806	0.16502	0.16158	2.807	0	0
	0.2808	0.000351525	-0.04343	0.00134	-0.08699				0.2808	0.02272	0.07591	0.0414	0.12152				2.808	2.0213	2.01606	2.809	0	-0.02				2.808	0.16502	0.16158	2.809	0	0
	0.281	2.69571e-05	-0.04347	0.000804399	-0.08709				0.281	0.02307	0.07626	0.04203	0.12223				2.81	2.0213	2.01626	2.811	0.01	0.04				2.81	0.16502	0.16158	2.811	0.01	-0.01
	0.2812	-0.00029732	-0.04351	0.000270045	-0.0872				0.2812	0.02343	0.0766	0.04265	0.12294				2.812	2.0214	2.01586	2.813	0	0				2.812	0.16512	0.16168	2.813	0	0
	0.2814	-0.000621139	-0.04355	-0.00026354	-0.0873				0.2814	0.02378	0.07695	0.04327	0.12366				2.814	2.0214	2.01586	2.815	0	-0.06				2.814	0.16512	0.16168	2.815	0	0
	0.2816	-0.000944716	-0.04358	-0.000796279	-0.0874				0.2816	0.02413	0.07729	0.0439	0.12437				2.816	2.0214	2.01646	2.817	0	0.07				2.816	0.16512	0.16168	2.817	0	0
	0.2818	-0.00127	-0.04362	-0.00133	-0.08749				0.2818	0.02449	0.07763	0.04452	0.12508				2.818	2.0214	2.01576	2.819	0	0.01				2.818	0.16512	0.16168	2.819	0	-0.01
	0.282	-0.00159	-0.04365	-0.00186	-0.08759				0.282	0.02484	0.07798	0.04515	0.12579				2.82	2.0214	2.01566	2.821	0	-0.03				2.82	0.16512	0.16178	2.821	0.01	0
	0.2822	-0.00191	-0.04369	-0.00239	-0.08768				0.2822	0.0252	0.07832	0.04577	0.12651				2.822	2.0214	2.01596	2.823	-0.01	0.02				2.822	0.16522	0.16178	2.823	0	0
	0.2824	-0.00223	-0.04372	-0.00292	-0.08777				0.2824	0.02555	0.07866	0.04639	0.12722				2.824	2.0213	2.01576	2.825	0.01	0.02				2.824	0.16522	0.16178	2.825	0	-0.01
	0.2826	-0.00256	-0.04375	-0.00345	-0.08786				0.2826	0.0259	0.079	0.04702	0.12794				2.826	2.0214	2.01556	2.827	0	-0.02				2.826	0.16522	0.16188	2.827	0	0
	0.2828	-0.00288	-0.04378	-0.00397	-0.08794				0.2828	0.02626	0.07934	0.04764	0.12865				2.828	2.0214	2.01576	2.829	-0.01	-0.05				2.828	0.16522	0.16188	2.829	0	0
	0.283	-0.0032	-0.0438	-0.0045	-0.08802				0.283	0.02661	0.07968	0.04826	0.12937				2.83	2.0213	2.01626	2.831	0.01	0.03				2.83	0.16522	0.16188	2.831	0.01	-0.01
	0.2832	-0.00352	-0.04383	-0.00502	-0.0881				0.2832	0.02696	0.08002	0.04889	0.13008				2.832	2.0214	2.01596	2.833	0	0.02				2.832	0.16532	0.16198	2.833	0	0
	0.2834	-0.00384	-0.04385	-0.00555	-0.08818				0.2834	0.02732	0.08035	0.04951	0.1308				2.834	2.0214	2.01576	2.835	0	-0.06				2.834	0.16532	0.16198	2.835	0	0
	0.2836	-0.00416	-0.04387	-0.00607	-0.08826				0.2836	0.02767	0.08069	0.05013	0.13151				2.836	2.0214	2.01636	2.837	0	0.04				2.836	0.16532	0.16198	2.837	0	-0.01
	0.2838	-0.00447	-0.04389	-0.00659	-0.08833				0.2838	0.02802	0.08102	0.05075	0.13223				2.838	2.0214	2.01596	2.839	0	0.04				2.838	0.16532	0.16208	2.839	0.01	0
	0.284	-0.00479	-0.04391	-0.00711	-0.0884				0.284	0.02838	0.08136	0.05138	0.13295				2.84	2.0214	2.01556	2.841	0	-0.03				2.84	0.16542	0.16208	2.841	0	0
	0.2842	-0.00511	-0.04393	-0.00763	-0.08847				0.2842	0.02873	0.08169	0.052	0.13366				2.842	2.0214	2.01586	2.843	0	0				2.842	0.16542	0.16208	2.843	0.01	0
	0.2844	-0.00543	-0.04395	-0.00815	-0.08853				0.2844	0.02908	0.08202	0.05262	0.13438				2.844	2.0214	2.01586	2.845	0	0.01				2.844	0.16552	0.16208	2.845	0	-0.01
	0.2846	-0.00574	-0.04396	-0.00866	-0.0886				0.2846	0.02944	0.08236	0.05324	0.1351				2.846	2.0214	2.01576	2.847	0	0.01				2.846	0.16552	0.16218	2.847	0	0
	0.2848	-0.00606	-0.04397	-0.00918	-0.08866				0.2848	0.02979	0.08269	0.05386	0.13582				2.848	2.0214	2.01566	2.849	0	-0.06				2.848	0.16552	0.16218	2.849	0.01	0
	0.285	-0.00637	-0.04399	-0.00969	-0.08872				0.285	0.03014	0.08302	0.05448	0.13653				2.85	2.0214	2.01626	2.851	0	-0.01				2.85	0.16562	0.16218	2.851	0	0
	0.2852	-0.00668	-0.044	-0.0102	-0.08877				0.2852	0.0305	0.08335	0.05511	0.13725				2.852	2.0214	2.01636	2.853	0	0.06				2.852	0.16562	0.16218	2.853	0	0
	0.2854	-0.007	-0.04401	-0.01071	-0.08883				0.2854	0.03085	0.08367	0.05573	0.13797				2.854	2.0214	2.01576	2.855	0	-0.06				2.854	0.16562	0.16218	2.855	0	0
	0.2856	-0.00731	-0.04401	-0.01122	-0.08888				0.2856	0.0312	0.084	0.05635	0.13869				2.856	2.0214	2.01636	2.857	0	0				2.856	0.16562	0.16218	2.857	0.01	0
	0.2858	-0.00762	-0.04402	-0.01173	-0.08893				0.2858	0.03155	0.08433	0.05697	0.1394				2.858	2.0214	2.01636	2.859	0	0.06				2.858	0.16572	0.16218	2.859	0	-0.01
	0.286	-0.00793	-0.04403	-0.01224	-0.08897				0.286	0.03191	0.08465	0.05759	0.14012				2.86	2.0214	2.01576	2.861	0.01	0				2.86	0.16572	0.16228	2.861	0	0
	0.2862	-0.00824	-0.04403	-0.01274	-0.08902				0.2862	0.03226	0.08497	0.05821	0.14084				2.862	2.0215	2.01576	2.863	-0.01	0				2.862	0.16572	0.16228	2.863	0	0
	0.2864	-0.00855	-0.04403	-0.01325	-0.08906				0.2864	0.03261	0.0853	0.05883	0.14156				2.864	2.0214	2.01576	2.865	0	-0.02				2.864	0.16572	0.16228	2.865	0	0
	0.2866	-0.00886	-0.04403	-0.01375	-0.0891				0.2866	0.03296	0.08562	0.05945	0.14227				2.866	2.0214	2.01596	2.867	0.01	0.04				2.866	0.16572	0.16228	2.867	0.01	0
	0.2868	-0.00916	-0.04403	-0.01425	-0.08914				0.2868	0.03331	0.08594	0.06007	0.14299				2.868	2.0215	2.01556	2.869	0	-0.04				2.868	0.16582	0.16228	2.869	0	0
	0.287	-0.00947	-0.04403	-0.01475	-0.08917				0.287	0.03366	0.08626	0.06069	0.14371				2.87	2.0215	2.01596	2.871	0	-0.05				2.87	0.16582	0.16228	2.871	0	0
	0.2872	-0.00978	-0.04403	-0.01524	-0.0892				0.2872	0.03402	0.08658	0.06131	0.14442				2.872	2.0215	2.01646	2.873	0	0.04				2.872	0.16582	0.16228	2.873	0	0
	0.2874	-0.01008	-0.04402	-0.01574	-0.08923				0.2874	0.03437	0.08689	0.06192	0.14514				2.874	2.0215	2.01606	2.875	0	-0.01				2.874	0.16582	0.16228	2.875	0	0
	0.2876	-0.01038	-0.04402	-0.01623	-0.08926				0.2876	0.03472	0.08721	0.06254	0.14585				2.876	2.0215	2.01616	2.877	0	-0.04				2.876	0.16582	0.16228	2.877	0	0
	0.2878	-0.01069	-0.04401	-0.01672	-0.08929				0.2878	0.03507	0.08752	0.06316	0.14657				2.878	2.0215	2.01656	2.879	0	0.04				2.878	0.16582	0.16228	2.879	0	0
	0.288	-0.01099	-0.044	-0.01721	-0.08931				0.288	0.03542	0.08784	0.06378	0.14728				2.88	2.0215	2.01616	2.881	0	0.03				2.88	0.16582	0.16228	2.881	0	0
	0.2882	-0.01129	-0.044	-0.0177	-0.08933				0.2882	0.03577	0.08815	0.06439	0.14799				2.882	2.0215	2.01586	2.883	0.01	0				2.882	0.16582	0.16228	2.883	0	0
	0.2884	-0.01159	-0.04399	-0.01819	-0.08935				0.2884	0.03612	0.08846	0.06501	0.14871				2.884	2.0216	2.01586	2.885	-0.01	-0.03				2.884	0.16582	0.16228	2.885	0	0
	0.2886	-0.01189	-0.04397	-0.01867	-0.08937				0.2886	0.03647	0.08877	0.06563	0.14942				2.886	2.0215	2.01616	2.887	0.01	0.04				2.886	0.16582	0.16228	2.887	0	0
	0.2888	-0.01218	-0.04396	-0.01916	-0.08938				0.2888	0.03682	0.08908	0.06624	0.15013				2.888	2.0216	2.01576	2.889	0	0				2.888	0.16582	0.16228	2.889	0	0
	0.289	-0.01248	-0.04395	-0.01964	-0.08939				0.289	0.03717	0.08938	0.06686	0.15084				2.89	2.0216	2.01576	2.891	0	-0.07				2.89	0.16582	0.16228	2.891	0	0
	0.2892	-0.01278	-0.04393	-0.02012	-0.0894				0.2892	0.03752	0.08969	0.06747	0.15155				2.892	2.0216	2.01646	2.893	0	0.02				2.892	0.16582	0.16228	2.893	0	0
	0.2894	-0.01307	-0.04392	-0.02059	-0.08941				0.2894	0.03787	0.08999	0.06809	0.15225				2.894	2.0216	2.01626	2.895	0	0.02				2.894	0.16582	0.16228	2.895	0	0
	0.2896	-0.01336	-0.0439	-0.02107	-0.08941				0.2896	0.03822	0.0903	0.0687	0.15296				2.896	2.0216	2.01606	2.897	0	-0.04				2.896	0.16582	0.16228	2.897	0	0
	0.2898	-0.01366	-0.04388	-0.02154	-0.08941				0.2898	0.03857	0.0906	0.06932	0.15367				2.898	2.0216	2.01646	2.899	0	0.01				2.898	0.16582	0.16228	2.899	-0.01	0
	0.29	-0.01395	-0.04386	-0.02201	-0.08941				0.29	0.03891	0.0909	0.06993	0.15437				2.9	2.0216	2.01636	2.901	0	0.03				2.9	0.16572	0.16228	2.901	0	0
	0.2902	-0.01424	-0.04384	-0.02248	-0.08941				0.2902	0.03926	0.0912	0.07054	0.15507				2.902	2.0216	2.01606	2.903	0	0.03				2.902	0.16572	0.16228	2.903	0	0.01
	0.2904	-0.01453	-0.04382	-0.02295	-0.08941				0.2904	0.03961	0.09149	0.07115	0.15578				2.904	2.0216	2.01576	2.905	0	-0.03				2.904	0.16572	0.16218	2.905	0	0
	0.2906	-0.01481	-0.04379	-0.02342	-0.0894				0.2906	0.03996	0.09179	0.07177	0.15648				2.906	2.0216	2.01606	2.907	0	0				2.906	0.16572	0.16218	2.907	0	0
	0.2908	-0.0151	-0.04377	-0.02388	-0.08939				0.2908	0.0403	0.09208	0.07238	0.15718				2.908	2.0216	2.01606	2.909	0	0.06				2.908	0.16572	0.16218	2.909	0	0
	0.291	-0.01538	-0.04374	-0.02434	-0.08938				0.291	0.04065	0.09237	0.07299	0.15787				2.91	2.0216	2.01546	2.911	0	-0.07				2.91	0.16572	0.16218	2.911	0	0
	0.2912	-0.01567	-0.04372	-0.0248	-0.08937				0.2912	0.041	0.09267	0.0736	0.15857				2.912	2.0216	2.01616	2.913	0	-0.03				2.912	0.16572	0.16218	2.913	0	0
	0.2914	-0.01595	-0.04369	-0.02526	-0.08935				0.2914	0.04135	0.09296	0.07421	0.15926				2.914	2.0216	2.01646	2.915	0	0.04				2.914	0.16572	0.16218	2.915	0	0
	0.2916	-0.01623	-0.04366	-0.02571	-0.08933				0.2916	0.04169	0.09324	0.07482	0.15995				2.916	2.0216	2.01606	2.917	0	-0.03				2.916	0.16572	0.16218	2.917	-0.01	0
	0.2918	-0.01651	-0.04363	-0.02616	-0.08931				0.2918	0.04204	0.09353	0.07543	0.16064				2.918	2.0216	2.01636	2.919	0	-0.01				2.918	0.16562	0.16218	2.919	0	0
	0.292	-0.01679	-0.0436	-0.02662	-0.08929				0.292	0.04238	0.09381	0.07603	0.16133				2.92	2.0216	2.01646	2.921	0	0.02				2.92	0.16562	0.16218	2.921	0	0.01
	0.2922	-0.01706	-0.04357	-0.02706	-0.08927				0.2922	0.04273	0.0941	0.07664	0.16202				2.922	2.0216	2.01626	2.923	0	0.04				2.922	0.16562	0.16208	2.923	0	0
	0.2924	-0.01734	-0.04353	-0.02751	-0.08924				0.2924	0.04307	0.09438	0.07725	0.1627				2.924	2.0216	2.01586	2.925	0	0.01				2.924	0.16562	0.16208	2.925	0	0
	0.2926	-0.01761	-0.0435	-0.02795	-0.08921				0.2926	0.04342	0.09466	0.07785	0.16338				2.926	2.0216	2.01576	2.927	0	-0.05				2.926	0.16562	0.16208	2.927	-0.01	0
	0.2928	-0.01789	-0.04346	-0.0284	-0.08918				0.2928	0.04376	0.09494	0.07846	0.16406				2.928	2.0216	2.01626	2.929	0	0.06				2.928	0.16552	0.16208	2.929	0	0
	0.293	-0.01816	-0.04343	-0.02884	-0.08915				0.293	0.04411	0.09521	0.07907	0.16474				2.93	2.0216	2.01566	2.931	-0.01	0				2.93	0.16552	0.16208	2.931	0	0
	0.2932	-0.01843	-0.04339	-0.02927	-0.08911				0.2932	0.04445	0.09549	0.07967	0.16542				2.932	2.0215	2.01566	2.933	0	-0.07				2.932	0.16552	0.16208	2.933	0	0
	0.2934	-0.01869	-0.04335	-0.02971	-0.08908				0.2934	0.0448	0.09576	0.08028	0.16609				2.934	2.0215	2.01636	2.935	0	0.03				2.934	0.16552	0.16208	2.935	0	0
	0.2936	-0.01896	-0.04331	-0.03014	-0.08904				0.2936	0.04514	0.09603	0.08088	0.16676				2.936	2.0215	2.01606	2.937	0	0.01				2.936	0.16552	0.16208	2.937	0	0.01
	0.2938	-0.01923	-0.04327	-0.03057	-0.089				0.2938	0.04548	0.0963	0.08148	0.16743				2.938	2.0215	2.01596	2.939	0	-0.02				2.938	0.16552	0.16198	2.939	0	0
	0.294	-0.01949	-0.04323	-0.031	-0.08895				0.294	0.04583	0.09656	0.08208	0.16809				2.94	2.0215	2.01616	2.941	-0.01	-0.01				2.94	0.16552	0.16198	2.941	0	0
	0.2942	-0.01975	-0.04319	-0.03142	-0.08891				0.2942	0.04617	0.09683	0.08269	0.16875				2.942	2.0214	2.01626	2.943	0	0.05				2.942	0.16552	0.16198	2.943	-0.01	0
	0.2944	-0.02001	-0.04315	-0.03185	-0.08886				0.2944	0.04651	0.09709	0.08329	0.16941				2.944	2.0214	2.01576	2.945	0	0.02				2.944	0.16542	0.16198	2.945	0	0
	0.2946	-0.02027	-0.0431	-0.03227	-0.08881				0.2946	0.04685	0.09735	0.08389	0.17007				2.946	2.0214	2.01556	2.947	-0.01	-0.04				2.946	0.16542	0.16198	2.947	0	0.01
	0.2948	-0.02053	-0.04306	-0.03269	-0.08876				0.2948	0.04719	0.09761	0.08449	0.17072				2.948	2.0213	2.01596	2.949	0	0.03				2.948	0.16542	0.16188	2.949	0	0
	0.295	-0.02078	-0.04301	-0.0331	-0.08871				0.295	0.04754	0.09787	0.08509	0.17137				2.95	2.0213	2.01566	2.951	0	0.04				2.95	0.16542	0.16188	2.951	0	0
	0.2952	-0.02104	-0.04296	-0.03351	-0.08865				0.2952	0.04788	0.09812	0.08569	0.17202				2.952	2.0213	2.01526	2.953	-0.01	-0.06				2.952	0.16542	0.16188	2.953	-0.01	0
	0.2954	-0.02129	-0.04291	-0.03393	-0.0886				0.2954	0.04822	0.09837	0.08629	0.17266				2.954	2.0212	2.01586	2.955	0	0				2.954	0.16532	0.16188	2.955	0	0
	0.2956	-0.02154	-0.04286	-0.03433	-0.08854				0.2956	0.04856	0.09862	0.08688	0.1733				2.956	2.0212	2.01586	2.957	0	0.02				2.956	0.16532	0.16188	2.957	0	0
	0.2958	-0.02179	-0.04281	-0.03474	-0.08848				0.2958	0.0489	0.09887	0.08748	0.17393				2.958	2.0212	2.01566	2.959	-0.01	0.01				2.958	0.16532	0.16188	2.959	0	0
	0.296	-0.02204	-0.04276	-0.03514	-0.08842				0.296	0.04924	0.09912	0.08808	0.17457				2.96	2.0211	2.01556	2.961	0	-0.02				2.96	0.16532	0.16188	2.961	0	0.01
	0.2962	-0.02229	-0.04271	-0.03554	-0.08835				0.2962	0.04958	0.09936	0.08867	0.17519				2.962	2.0211	2.01576	2.963	-0.01	0.01				2.962	0.16532	0.16178	2.963	0	0
	0.2964	-0.02253	-0.04265	-0.03594	-0.08829				0.2964	0.04992	0.0996	0.08927	0.17582				2.964	2.021	2.01566	2.965	0	0.07				2.964	0.16532	0.16178	2.965	0	0
	0.2966	-0.02277	-0.0426	-0.03634	-0.08822				0.2966	0.05025	0.09984	0.08987	0.17644				2.966	2.021	2.01496	2.967	-0.01	-0.04				2.966	0.16532	0.16178	2.967	0	0
	0.2968	-0.02302	-0.04254	-0.03673	-0.08815				0.2968	0.05059	0.10008	0.09046	0.17705				2.968	2.0209	2.01536	2.969	0	-0.02				2.968	0.16532	0.16178	2.969	-0.01	0
	0.297	-0.02325	-0.04249	-0.03712	-0.08808				0.297	0.05093	0.10032	0.09105	0.17767				2.97	2.0209	2.01556	2.971	-0.01	0.07				2.97	0.16522	0.16178	2.971	0	0
	0.2972	-0.02349	-0.04243	-0.03751	-0.08801				0.2972	0.05127	0.10055	0.09165	0.17827				2.972	2.0208	2.01486	2.973	0	-0.03				2.972	0.16522	0.16178	2.973	0	0.01
	0.2974	-0.02373	-0.04237	-0.0379	-0.08793				0.2974	0.05161	0.10078	0.09224	0.17888				2.974	2.0208	2.01516	2.975	-0.01	-0.03				2.974	0.16522	0.16168	2.975	0	0
	0.2976	-0.02396	-0.04231	-0.03828	-0.08786				0.2976	0.05194	0.10101	0.09283	0.17948				2.976	2.0207	2.01546	2.977	0	0.02				2.976	0.16522	0.16168	2.977	0	0
	0.2978	-0.0242	-0.04225	-0.03866	-0.08778				0.2978	0.05228	0.10123	0.09343	0.18007				2.978	2.0207	2.01526	2.979	0	0.02				2.978	0.16522	0.16168	2.979	-0.01	0
	0.298	-0.02443	-0.04219	-0.03904	-0.0877				0.298	0.05261	0.10146	0.09402	0.18066				2.98	2.0207	2.01506	2.981	-0.01	-0.01				2.98	0.16512	0.16168	2.981	0	0
	0.2982	-0.02466	-0.04212	-0.03941	-0.08762				0.2982	0.05295	0.10168	0.09461	0.18125				2.982	2.0206	2.01516	2.983	0	-0.03				2.982	0.16512	0.16168	2.983	0	0
	0.2984	-0.02488	-0.04206	-0.03979	-0.08754				0.2984	0.05328	0.1019	0.0952	0.18183				2.984	2.0206	2.01546	2.985	0	0.05				2.984	0.16512	0.16168	2.985	0	0
	0.2986	-0.02511	-0.04199	-0.04016	-0.08746				0.2986	0.05362	0.10211	0.09579	0.1824				2.986	2.0206	2.01496	2.987	-0.01	0.03				2.986	0.16512	0.16168	2.987	0	0.01
	0.2988	-0.02533	-0.04193	-0.04052	-0.08737				0.2988	0.05395	0.10232	0.09638	0.18297				2.988	2.0205	2.01466	2.989	0	-0.05				2.988	0.16512	0.16158	2.989	0	0
	0.299	-0.02556	-0.04186	-0.04089	-0.08728				0.299	0.05429	0.10253	0.09697	0.18354				2.99	2.0205	2.01516	2.991	0	0.03				2.99	0.16512	0.16158	2.991	0	0
	0.2992	-0.02578	-0.04179	-0.04125	-0.0872				0.2992	0.05462	0.10274	0.09755	0.1841				2.992	2.0205	2.01486	2.993	-0.01	0.02				2.992	0.16512	0.16158	2.993	-0.01	0
	0.2994	-0.02599	-0.04172	-0.04161	-0.0871				0.2994	0.05495	0.10295	0.09814	0.18465				2.994	2.0204	2.01466	2.995	0	-0.04				2.994	0.16502	0.16158	2.995	0	0
	0.2996	-0.02621	-0.04165	-0.04197	-0.08701				0.2996	0.05528	0.10315	0.09873	0.1852				2.996	2.0204	2.01506	2.997	0	-0.01				2.996	0.16502	0.16158	2.997	0	0.01
	0.2998	-0.02643	-0.04158	-0.04232	-0.08692				0.2998	0.05562	0.10335	0.09932	0.18575				2.998	2.0204	2.01516	2.999	0	0.03				2.998	0.16502	0.16148	2.999	0	0
	0.3	-0.02664	-0.04151	-0.04267	-0.08682				0.3	0.05595	0.10355	0.0999	0.18628				3	2.0204	2.01486	3.001	-0.01	0.02				3	0.16502	0.16148	3.001	0	0
	0.3002	-0.02685	-0.04144	-0.04302	-0.08673				0.3002	0.05628	0.10374	0.10049	0.18681				3.002	2.0203	2.01466	3.003	0	-0.05				3.002	0.16502	0.16148	3.003	0	0
	0.3004	-0.02706	-0.04136	-0.04337	-0.08663				0.3004	0.05661	0.10394	0.10107	0.18734				3.004	2.0203	2.01516	3.005	0	0.04				3.004	0.16502	0.16148	3.005	0	0
	0.3006	-0.02727	-0.04129	-0.04371	-0.08653				0.3006	0.05694	0.10412	0.10166	0.18786				3.006	2.0203	2.01476	3.007	0	0.04				3.006	0.16502	0.16148	3.007	-0.01	0
	0.3008	-0.02747	-0.04121	-0.04405	-0.08643				0.3008	0.05727	0.10431	0.10224	0.18837				3.008	2.0203	2.01436	3.009	0	-0.05				3.008	0.16492	0.16148	3.009	0	0.01
	0.301	-0.02768	-0.04113	-0.04439	-0.08632				0.301	0.0576	0.10449	0.10283	0.18888				3.01	2.0203	2.01486	3.011	-0.01	0.01				3.01	0.16492	0.16138	3.011	0	0
	0.3012	-0.02788	-0.04106	-0.04473	-0.08622				0.3012	0.05793	0.10468	0.10341	0.18938				3.012	2.0202	2.01476	3.013	0	0.01				3.012	0.16492	0.16138	3.013	0	0
	0.3014	-0.02808	-0.04098	-0.04506	-0.08611				0.3014	0.05825	0.10485	0.10399	0.18987				3.014	2.0202	2.01466	3.015	0	0				3.014	0.16492	0.16138	3.015	0	0
	0.3016	-0.02828	-0.0409	-0.04539	-0.08601				0.3016	0.05858	0.10503	0.10457	0.19036				3.016	2.0202	2.01466	3.017	0	-0.04				3.016	0.16492	0.16138	3.017	0	0
	0.3018	-0.02848	-0.04081	-0.04572	-0.0859				0.3018	0.05891	0.1052	0.10516	0.19084				3.018	2.0202	2.01506	3.019	0	0.01				3.018	0.16492	0.16138	3.019	-0.01	0
	0.302	-0.02867	-0.04073	-0.04604	-0.08578				0.302	0.05924	0.10537	0.10574	0.19132				3.02	2.0202	2.01496	3.021	0	0.06				3.02	0.16482	0.16138	3.021	0	0.01
	0.3022	-0.02886	-0.04065	-0.04636	-0.08567				0.3022	0.05956	0.10553	0.10632	0.19178				3.022	2.0202	2.01436	3.023	0	-0.04				3.022	0.16482	0.16128	3.023	0	0
	0.3024	-0.02905	-0.04057	-0.04668	-0.08556				0.3024	0.05989	0.1057	0.1069	0.19224				3.024	2.0202	2.01476	3.025	0	-0.02				3.024	0.16482	0.16128	3.025	0	0
	0.3026	-0.02924	-0.04048	-0.047	-0.08544				0.3026	0.06021	0.10586	0.10748	0.19269				3.026	2.0202	2.01496	3.027	0	0.08				3.026	0.16482	0.16128	3.027	0	0
	0.3028	-0.02943	-0.04039	-0.04731	-0.08532				0.3028	0.06054	0.10601	0.10806	0.19314				3.028	2.0202	2.01416	3.029	0	-0.03				3.028	0.16482	0.16128	3.029	0	0
	0.303	-0.02962	-0.04031	-0.04762	-0.0852				0.303	0.06086	0.10617	0.10863	0.19357				3.03	2.0202	2.01446	3.031	-0.01	-0.04				3.03	0.16482	0.16128	3.031	0	0
	0.3032	-0.0298	-0.04022	-0.04793	-0.08508				0.3032	0.06119	0.10632	0.10921	0.194				3.032	2.0201	2.01486	3.033	0	0.03				3.032	0.16482	0.16128	3.033	0	0
	0.3034	-0.02998	-0.04013	-0.04823	-0.08496				0.3034	0.06151	0.10646	0.10979	0.19442				3.034	2.0201	2.01456	3.035	0	-0.01				3.034	0.16482	0.16128	3.035	0	0
	0.3036	-0.03016	-0.04004	-0.04853	-0.08484				0.3036	0.06183	0.10661	0.11037	0.19484				3.036	2.0201	2.01466	3.037	0	-0.02				3.036	0.16482	0.16128	3.037	0	0
	0.3038	-0.03034	-0.03995	-0.04883	-0.08471				0.3038	0.06216	0.10675	0.11094	0.19524				3.038	2.0201	2.01486	3.039	0	-0.03				3.038	0.16482	0.16128	3.039	0	0
	0.304	-0.03051	-0.03986	-0.04913	-0.08459				0.304	0.06248	0.10688	0.11152	0.19564				3.04	2.0201	2.01516	3.041	0	0.05				3.04	0.16482	0.16128	3.041	0	0
	0.3042	-0.03069	-0.03977	-0.04942	-0.08446				0.3042	0.0628	0.10702	0.11209	0.19603				3.042	2.0201	2.01466	3.043	0	0.01				3.042	0.16482	0.16128	3.043	0	0
	0.3044	-0.03086	-0.03967	-0.04971	-0.08433				0.3044	0.06312	0.10715	0.11267	0.19641				3.044	2.0201	2.01456	3.045	0	-0.04				3.044	0.16482	0.16128	3.045	0	0
	0.3046	-0.03103	-0.03958	-0.05	-0.08419				0.3046	0.06344	0.10727	0.11324	0.19678				3.046	2.0201	2.01496	3.047	0	0.05				3.046	0.16482	0.16128	3.047	0	0
	0.3048	-0.0312	-0.03949	-0.05028	-0.08406				0.3048	0.06376	0.1074	0.11381	0.19714				3.048	2.0201	2.01446	3.049	0	0.04				3.048	0.16482	0.16128	3.049	0	0
	0.305	-0.03136	-0.03939	-0.05056	-0.08393				0.305	0.06408	0.10752	0.11439	0.1975				3.05	2.0201	2.01406	3.051	0	-0.05				3.05	0.16482	0.16128	3.051	0	0
	0.3052	-0.03153	-0.03929	-0.05084	-0.08379				0.3052	0.0644	0.10763	0.11496	0.19784				3.052	2.0201	2.01456	3.053	0	-0.01				3.052	0.16482	0.16128	3.053	0	0
	0.3054	-0.03169	-0.0392	-0.05112	-0.08365				0.3054	0.06472	0.10775	0.11553	0.19818				3.054	2.0201	2.01466	3.055	0	0.01				3.054	0.16482	0.16128	3.055	0	0
	0.3056	-0.03185	-0.0391	-0.05139	-0.08351				0.3056	0.06504	0.10785	0.1161	0.19851				3.056	2.0201	2.01456	3.057	0	-0.01				3.056	0.16482	0.16128	3.057	0	-0.01
	0.3058	-0.03201	-0.039	-0.05167	-0.08337				0.3058	0.06535	0.10796	0.11667	0.19882				3.058	2.0201	2.01466	3.059	0	-0.05				3.058	0.16482	0.16138	3.059	0	0
	0.306	-0.03216	-0.0389	-0.05193	-0.08323				0.306	0.06567	0.10806	0.11724	0.19913				3.06	2.0201	2.01516	3.061	0	0.03				3.06	0.16482	0.16138	3.061	0	0
	0.3062	-0.03232	-0.0388	-0.0522	-0.08308				0.3062	0.06599	0.10816	0.11781	0.19943				3.062	2.0201	2.01486	3.063	0	0.03				3.062	0.16482	0.16138	3.063	0	0
	0.3064	-0.03247	-0.0387	-0.05246	-0.08293				0.3064	0.0663	0.10825	0.11837	0.19972				3.064	2.0201	2.01456	3.065	0	-0.02				3.064	0.16482	0.16138	3.065	0	0
	0.3066	-0.03262	-0.03859	-0.05272	-0.08279				0.3066	0.06662	0.10834	0.11894	0.2				3.066	2.0201	2.01476	3.067	0	0.01				3.066	0.16482	0.16138	3.067	0	-0.01
	0.3068	-0.03277	-0.03849	-0.05298	-0.08264				0.3068	0.06693	0.10843	0.11951	0.20026				3.068	2.0201	2.01466	3.069	-0.01	0.05				3.068	0.16482	0.16148	3.069	0.01	0
	0.307	-0.03292	-0.03839	-0.05323	-0.08249				0.307	0.06724	0.10851	0.12007	0.20052				3.07	2.02	2.01416	3.071	0	-0.01				3.07	0.16492	0.16148	3.071	0	0
	0.3072	-0.03306	-0.03828	-0.05348	-0.08233				0.3072	0.06756	0.10859	0.12064	0.20077				3.072	2.02	2.01426	3.073	0	-0.03				3.072	0.16492	0.16148	3.073	0	-0.01
	0.3074	-0.03321	-0.03818	-0.05373	-0.08218				0.3074	0.06787	0.10866	0.1212	0.20101				3.074	2.02	2.01456	3.075	0	0				3.074	0.16492	0.16158	3.075	0	0
	0.3076	-0.03335	-0.03807	-0.05398	-0.08202				0.3076	0.06818	0.10874	0.12176	0.20124				3.076	2.02	2.01456	3.077	0	0.02				3.076	0.16492	0.16158	3.077	0.01	0
	0.3078	-0.03349	-0.03796	-0.05422	-0.08186				0.3078	0.06849	0.1088	0.12233	0.20145				3.078	2.02	2.01436	3.079	0	-0.05				3.078	0.16502	0.16158	3.079	0	0
	0.308	-0.03362	-0.03786	-0.05446	-0.08171				0.308	0.0688	0.10887	0.12289	0.20166				3.08	2.02	2.01486	3.081	0	-0.03				3.08	0.16502	0.16158	3.081	0	0
	0.3082	-0.03376	-0.03775	-0.0547	-0.08154				0.3082	0.06911	0.10893	0.12345	0.20185				3.082	2.02	2.01516	3.083	0	0.06				3.082	0.16502	0.16158	3.083	0	-0.01
	0.3084	-0.03389	-0.03764	-0.05494	-0.08138				0.3084	0.06942	0.10898	0.12401	0.20204				3.084	2.02	2.01456	3.085	0	-0.01				3.084	0.16502	0.16168	3.085	0	0
	0.3086	-0.03402	-0.03753	-0.05517	-0.08122				0.3086	0.06973	0.10903	0.12457	0.20221				3.086	2.02	2.01466	3.087	0	-0.01				3.086	0.16502	0.16168	3.087	0.01	0
	0.3088	-0.03415	-0.03742	-0.0554	-0.08105				0.3088	0.07004	0.10908	0.12513	0.20237				3.088	2.02	2.01476	3.089	0	0.04				3.088	0.16512	0.16168	3.089	0	0
	0.309	-0.03428	-0.03731	-0.05563	-0.08089				0.309	0.07035	0.10912	0.12568	0.20252				3.09	2.02	2.01436	3.091	0	0.02				3.09	0.16512	0.16168	3.091	0	0
	0.3092	-0.03441	-0.0372	-0.05585	-0.08072				0.3092	0.07066	0.10916	0.12624	0.20266				3.092	2.02	2.01416	3.093	0	-0.03				3.092	0.16512	0.16168	3.093	0	-0.01
	0.3094	-0.03453	-0.03708	-0.05607	-0.08055				0.3094	0.07096	0.10919	0.1268	0.20278				3.094	2.02	2.01446	3.095	0	-0.01				3.094	0.16512	0.16178	3.095	0.01	0
	0.3096	-0.03465	-0.03697	-0.05629	-0.08038				0.3096	0.07127	0.10922	0.12735	0.2029				3.096	2.02	2.01456	3.097	0	0.01				3.096	0.16522	0.16178	3.097	0	0
	0.3098	-0.03477	-0.03686	-0.05651	-0.0802				0.3098	0.07157	0.10925	0.12791	0.203				3.098	2.02	2.01446	3.099	0	0				3.098	0.16522	0.16178	3.099	0	0
	0.31	-0.03489	-0.03674	-0.05672	-0.08003				0.31	0.07188	0.10927	0.12846	0.20309				3.1	2.02	2.01446	3.101	0	-0.07				3.1	0.16522	0.16178	3.101	0	0
	0.3102	-0.03501	-0.03663	-0.05693	-0.07985				0.3102	0.07218	0.10929	0.12901	0.20317				3.102	2.02	2.01516	3.103	0	0.03				3.102	0.16522	0.16178	3.103	0.01	0
	0.3104	-0.03512	-0.03651	-0.05714	-0.07968				0.3104	0.07248	0.1093	0.12956	0.20324				3.104	2.02	2.01486	3.105	0	0.04				3.104	0.16532	0.16178	3.105	0	0
	0.3106	-0.03523	-0.03639	-0.05735	-0.0795				0.3106	0.07279	0.10931	0.13011	0.20329				3.106	2.02	2.01446	3.107	0.01	-0.04				3.106	0.16532	0.16178	3.107	0	0
	0.3108	-0.03534	-0.03628	-0.05755	-0.07932				0.3108	0.07309	0.10932	0.13066	0.20333				3.108	2.0201	2.01486	3.109	-0.01	0.01				3.108	0.16532	0.16178	3.109	0	0
	0.311	-0.03545	-0.03616	-0.05775	-0.07913				0.311	0.07339	0.10932	0.13121	0.20336				3.11	2.02	2.01476	3.111	0.01	0.06				3.11	0.16532	0.16178	3.111	0	0
	0.3112	-0.03556	-0.03604	-0.05795	-0.07895				0.3112	0.07369	0.10931	0.13176	0.20338				3.112	2.0201	2.01416	3.113	0	0				3.112	0.16532	0.16178	3.113	0	0
	0.3114	-0.03566	-0.03592	-0.05814	-0.07877				0.3114	0.07399	0.1093	0.1323	0.20338				3.114	2.0201	2.01416	3.115	0	-0.05				3.114	0.16532	0.16178	3.115	0	0
	0.3116	-0.03576	-0.0358	-0.05834	-0.07858				0.3116	0.07429	0.10929	0.13285	0.20337				3.116	2.0201	2.01466	3.117	0	0.02				3.116	0.16532	0.16178	3.117	0	0
	0.3118	-0.03586	-0.03568	-0.05853	-0.07839				0.3118	0.07458	0.10927	0.13339	0.20335				3.118	2.0201	2.01446	3.119	0	0.02				3.118	0.16532	0.16178	3.119	0	0
	0.312	-0.03596	-0.03556	-0.05871	-0.0782				0.312	0.07488	0.10925	0.13394	0.20332				3.12	2.0201	2.01426	3.121	0	-0.07				3.12	0.16532	0.16178	3.121	0	0
	0.3122	-0.03606	-0.03544	-0.0589	-0.07801				0.3122	0.07518	0.10922	0.13448	0.20327				3.122	2.0201	2.01496	3.123	0	-0.02				3.122	0.16532	0.16178	3.123	0	0
	0.3124	-0.03615	-0.03532	-0.05908	-0.07782				0.3124	0.07547	0.10919	0.13502	0.20321				3.124	2.0201	2.01516	3.125	0	0.06				3.124	0.16532	0.16178	3.125	0	0
	0.3126	-0.03625	-0.03519	-0.05926	-0.07763				0.3126	0.07577	0.10916	0.13556	0.20313				3.126	2.0201	2.01456	3.127	0	-0.01				3.126	0.16532	0.16178	3.127	0	0
	0.3128	-0.03634	-0.03507	-0.05944	-0.07743				0.3128	0.07606	0.10911	0.1361	0.20304				3.128	2.0201	2.01466	3.129	0	-0.03				3.128	0.16532	0.16178	3.129	0	0
	0.313	-0.03643	-0.03494	-0.05961	-0.07724				0.313	0.07635	0.10907	0.13664	0.20294				3.13	2.0201	2.01496	3.131	0	0.04				3.13	0.16532	0.16178	3.131	0	0
	0.3132	-0.03651	-0.03482	-0.05979	-0.07704				0.3132	0.07665	0.10902	0.13717	0.20282				3.132	2.0201	2.01456	3.133	0	0.04				3.132	0.16532	0.16178	3.133	0	0
	0.3134	-0.0366	-0.03469	-0.05996	-0.07684				0.3134	0.07694	0.10896	0.13771	0.20269				3.134	2.0201	2.01416	3.135	0	-0.05				3.134	0.16532	0.16178	3.135	-0.01	0
	0.3136	-0.03668	-0.03457	-0.06012	-0.07664				0.3136	0.07723	0.1089	0.13824	0.20254				3.136	2.0201	2.01466	3.137	0	-0.01				3.136	0.16522	0.16178	3.137	0	0
	0.3138	-0.03677	-0.03444	-0.06029	-0.07644				0.3138	0.07752	0.10884	0.13878	0.20239				3.138	2.0201	2.01476	3.139	0.01	0.04				3.138	0.16522	0.16178	3.139	0	0.01
	0.314	-0.03685	-0.03431	-0.06045	-0.07624				0.314	0.07781	0.10877	0.13931	0.20221				3.14	2.0202	2.01436	3.141	0	-0.02				3.14	0.16522	0.16168	3.141	0	0
	0.3142	-0.03692	-0.03418	-0.06061	-0.07604				0.3142	0.0781	0.1087	0.13984	0.20202				3.142	2.0202	2.01456	3.143	0	-0.05				3.142	0.16522	0.16168	3.143	0	0
	0.3144	-0.037	-0.03406	-0.06077	-0.07583				0.3144	0.07838	0.10862	0.14037	0.20182				3.144	2.0202	2.01506	3.145	0	0.04				3.144	0.16522	0.16168	3.145	0	0
	0.3146	-0.03707	-0.03393	-0.06092	-0.07563				0.3146	0.07867	0.10853	0.1409	0.20161				3.146	2.0202	2.01466	3.147	0	0				3.146	0.16522	0.16168	3.147	0	0
	0.3148	-0.03715	-0.0338	-0.06108	-0.07542				0.3148	0.07896	0.10845	0.14143	0.20138				3.148	2.0202	2.01466	3.149	0	-0.03				3.148	0.16522	0.16168	3.149	0	0
	0.315	-0.03722	-0.03367	-0.06123	-0.07521				0.315	0.07924	0.10835	0.14195	0.20113				3.15	2.0202	2.01496	3.151	0	0.02				3.15	0.16522	0.16168	3.151	-0.01	0
	0.3152	-0.03729	-0.03354	-0.06138	-0.075				0.3152	0.07952	0.10825	0.14248	0.20087				3.152	2.0202	2.01476	3.153	0	0.04				3.152	0.16512	0.16168	3.153	0	0.01
	0.3154	-0.03735	-0.0334	-0.06152	-0.07479				0.3154	0.07981	0.10815	0.143	0.20059				3.154	2.0202	2.01436	3.155	0	-0.01				3.154	0.16512	0.16158	3.155	0	0
	0.3156	-0.03742	-0.03327	-0.06166	-0.07458				0.3156	0.08009	0.10804	0.14352	0.2003				3.156	2.0202	2.01446	3.157	0	-0.03				3.156	0.16512	0.16158	3.157	0	0
	0.3158	-0.03748	-0.03314	-0.0618	-0.07437				0.3158	0.08037	0.10793	0.14405	0.2				3.158	2.0202	2.01476	3.159	0	0.01				3.158	0.16512	0.16158	3.159	-0.01	0
	0.316	-0.03754	-0.03301	-0.06194	-0.07416				0.316	0.08065	0.10781	0.14457	0.19968				3.16	2.0202	2.01466	3.161	0	0.03				3.16	0.16502	0.16158	3.161	0	0
	0.3162	-0.0376	-0.03287	-0.06208	-0.07394				0.3162	0.08093	0.10769	0.14509	0.19934				3.162	2.0202	2.01436	3.163	0	-0.06				3.162	0.16502	0.16158	3.163	0	0
	0.3164	-0.03766	-0.03274	-0.06221	-0.07373				0.3164	0.08121	0.10756	0.1456	0.19899				3.164	2.0202	2.01496	3.165	0	-0.01				3.164	0.16502	0.16158	3.165	0	0
	0.3166	-0.03772	-0.03261	-0.06234	-0.07351				0.3166	0.08149	0.10742	0.14612	0.19863				3.166	2.0202	2.01506	3.167	0	0.07				3.166	0.16502	0.16158	3.167	0	0.01
	0.3168	-0.03777	-0.03247	-0.06247	-0.07329				0.3168	0.08177	0.10729	0.14664	0.19825				3.168	2.0202	2.01436	3.169	0	-0.04				3.168	0.16502	0.16148	3.169	0	0
	0.317	-0.03783	-0.03233	-0.0626	-0.07307				0.317	0.08204	0.10714	0.14715	0.19785				3.17	2.0202	2.01476	3.171	-0.01	-0.01				3.17	0.16502	0.16148	3.171	0	0
	0.3172	-0.03788	-0.0322	-0.06272	-0.07285				0.3172	0.08232	0.10699	0.14766	0.19744				3.172	2.0201	2.01486	3.173	0	0.03				3.172	0.16502	0.16148	3.173	-0.01	0
	0.3174	-0.03793	-0.03206	-0.06284	-0.07263				0.3174	0.08259	0.10684	0.14818	0.19701				3.174	2.0201	2.01456	3.175	0	0.03				3.174	0.16492	0.16148	3.175	0	0
	0.3176	-0.03797	-0.03193	-0.06296	-0.07241				0.3176	0.08287	0.10668	0.14869	0.19657				3.176	2.0201	2.01426	3.177	0	-0.03				3.176	0.16492	0.16148	3.177	0	0.01
	0.3178	-0.03802	-0.03179	-0.06308	-0.07218				0.3178	0.08314	0.10652	0.1492	0.19611				3.178	2.0201	2.01456	3.179	-0.01	-0.02				3.178	0.16492	0.16138	3.179	-0.01	0
	0.318	-0.03807	-0.03165	-0.06319	-0.07196				0.318	0.08341	0.10635	0.1497	0.19563				3.18	2.02	2.01476	3.181	0	0.05				3.18	0.16482	0.16138	3.181	0	0
	0.3182	-0.03811	-0.03151	-0.06331	-0.07173				0.3182	0.08369	0.10617	0.15021	0.19514				3.182	2.02	2.01426	3.183	0	-0.02				3.182	0.16482	0.16138	3.183	0	0
	0.3184	-0.03815	-0.03137	-0.06342	-0.0715				0.3184	0.08396	0.10599	0.15072	0.19464				3.184	2.02	2.01446	3.185	0	-0.04				3.184	0.16482	0.16138	3.185	0	0
	0.3186	-0.03819	-0.03123	-0.06352	-0.07128				0.3186	0.08423	0.10581	0.15122	0.19411				3.186	2.02	2.01486	3.187	-0.01	0.05				3.186	0.16482	0.16138	3.187	0	0.01
	0.3188	-0.03823	-0.03109	-0.06363	-0.07105				0.3188	0.08449	0.10562	0.15172	0.19358				3.188	2.0199	2.01436	3.189	0	0.01				3.188	0.16482	0.16128	3.189	0	0
	0.319	-0.03826	-0.03095	-0.06373	-0.07082				0.319	0.08476	0.10542	0.15223	0.19302				3.19	2.0199	2.01426	3.191	0	-0.01				3.19	0.16482	0.16128	3.191	0	0
	0.3192	-0.0383	-0.03081	-0.06383	-0.07059				0.3192	0.08503	0.10522	0.15273	0.19245				3.192	2.0199	2.01436	3.193	-0.01	-0.01				3.192	0.16482	0.16128	3.193	0	0
	0.3194	-0.03833	-0.03067	-0.06393	-0.07035				0.3194	0.08529	0.10501	0.15323	0.19187				3.194	2.0198	2.01446	3.195	0	0.04				3.194	0.16482	0.16128	3.195	-0.01	0
	0.3196	-0.03836	-0.03053	-0.06403	-0.07012				0.3196	0.08556	0.1048	0.15372	0.19127				3.196	2.0198	2.01406	3.197	0	0.01				3.196	0.16472	0.16128	3.197	0	0.01
	0.3198	-0.03839	-0.03039	-0.06412	-0.06989				0.3198	0.08582	0.10459	0.15422	0.19065				3.198	2.0198	2.01396	3.199	-0.01	-0.06				3.198	0.16472	0.16118	3.199	0	0
	0.32	-0.03842	-0.03025	-0.06422	-0.06965				0.32	0.08609	0.10436	0.15472	0.19001				3.2	2.0197	2.01456	3.201	0	0.06				3.2	0.16472	0.16118	3.201	-0.01	0
	0.3202	-0.03845	-0.03011	-0.06431	-0.06941				0.3202	0.08635	0.10414	0.15521	0.18936				3.202	2.0197	2.01396	3.203	-0.01	0.01				3.202	0.16462	0.16118	3.203	0	0
	0.3204	-0.03847	-0.02996	-0.06439	-0.06918				0.3204	0.08661	0.10391	0.1557	0.1887				3.204	2.0196	2.01386	3.205	0	-0.06				3.204	0.16462	0.16118	3.205	0	0
	0.3206	-0.03849	-0.02982	-0.06448	-0.06894				0.3206	0.08687	0.10367	0.1562	0.18801				3.206	2.0196	2.01446	3.207	-0.01	0.04				3.206	0.16462	0.16118	3.207	0	0
	0.3208	-0.03852	-0.02968	-0.06456	-0.0687				0.3208	0.08713	0.10343	0.15669	0.18732				3.208	2.0195	2.01406	3.209	0	0.03				3.208	0.16462	0.16118	3.209	0	0.01
	0.321	-0.03854	-0.02953	-0.06465	-0.06846				0.321	0.08738	0.10318	0.15717	0.1866				3.21	2.0195	2.01376	3.211	-0.01	-0.01				3.21	0.16462	0.16108	3.211	-0.01	0
	0.3212	-0.03855	-0.02939	-0.06472	-0.06822				0.3212	0.08764	0.10293	0.15766	0.18587				3.212	2.0194	2.01386	3.213	0	-0.01				3.212	0.16452	0.16108	3.213	0	0
	0.3214	-0.03857	-0.02924	-0.0648	-0.06797				0.3214	0.0879	0.10267	0.15815	0.18512				3.214	2.0194	2.01396	3.215	-0.01	0.02				3.214	0.16452	0.16108	3.215	0	0
	0.3216	-0.03859	-0.0291	-0.06488	-0.06773				0.3216	0.08815	0.1024	0.15863	0.18436				3.216	2.0193	2.01376	3.217	0	0.05				3.216	0.16452	0.16108	3.217	0	0.01
	0.3218	-0.0386	-0.02895	-0.06495	-0.06749				0.3218	0.08841	0.10213	0.15912	0.18358				3.218	2.0193	2.01326	3.219	-0.01	-0.07				3.218	0.16452	0.16098	3.219	0	0
	0.322	-0.03861	-0.02881	-0.06502	-0.06724				0.322	0.08866	0.10186	0.1596	0.18278				3.22	2.0192	2.01396	3.221	0	-0.01				3.22	0.16452	0.16098	3.221	-0.01	0
	0.3222	-0.03862	-0.02866	-0.06509	-0.06699				0.3222	0.08891	0.10158	0.16008	0.18197				3.222	2.0192	2.01406	3.223	-0.01	0.08				3.222	0.16442	0.16098	3.223	0	0
	0.3224	-0.03863	-0.02851	-0.06516	-0.06675				0.3224	0.08916	0.1013	0.16056	0.18114				3.224	2.0191	2.01326	3.225	0	-0.05				3.224	0.16442	0.16098	3.225	0	0
	0.3226	-0.03864	-0.02837	-0.06522	-0.0665				0.3226	0.08941	0.10101	0.16104	0.1803				3.226	2.0191	2.01376	3.227	0	0				3.226	0.16442	0.16098	3.227	0	0.01
	0.3228	-0.03865	-0.02822	-0.06528	-0.06625				0.3228	0.08966	0.10071	0.16152	0.17944				3.228	2.0191	2.01376	3.229	-0.01	0.04				3.228	0.16442	0.16088	3.229	-0.01	0
	0.323	-0.03865	-0.02807	-0.06535	-0.066				0.323	0.08991	0.10041	0.16199	0.17856				3.23	2.019	2.01336	3.231	0	0.03				3.23	0.16432	0.16088	3.231	0	0
	0.3232	-0.03865	-0.02793	-0.0654	-0.06575				0.3232	0.09015	0.1001	0.16247	0.17767				3.232	2.019	2.01306	3.233	-0.01	-0.04				3.232	0.16432	0.16088	3.233	0	0
	0.3234	-0.03866	-0.02778	-0.06546	-0.06549				0.3234	0.0904	0.09979	0.16294	0.17676				3.234	2.0189	2.01346	3.235	0	0				3.234	0.16432	0.16088	3.235	0	0
	0.3236	-0.03866	-0.02763	-0.06552	-0.06524				0.3236	0.09064	0.09948	0.16341	0.17584				3.236	2.0189	2.01346	3.237	0	0.04				3.236	0.16432	0.16088	3.237	0	0.01
	0.3238	-0.03865	-0.02748	-0.06557	-0.06499				0.3238	0.09089	0.09915	0.16388	0.1749				3.238	2.0189	2.01306	3.239	-0.01	-0.03				3.238	0.16432	0.16078	3.239	0	0
	0.324	-0.03865	-0.02734	-0.06562	-0.06473				0.324	0.09113	0.09883	0.16435	0.17394				3.24	2.0188	2.01336	3.241	0	-0.04				3.24	0.16432	0.16078	3.241	-0.01	0
	0.3242	-0.03865	-0.02719	-0.06567	-0.06447				0.3242	0.09137	0.09849	0.16482	0.17297				3.242	2.0188	2.01376	3.243	0	0.05				3.242	0.16422	0.16078	3.243	0	0.01
	0.3244	-0.03864	-0.02704	-0.06572	-0.06422				0.3244	0.09161	0.09816	0.16529	0.17198				3.244	2.0188	2.01326	3.245	0	-0.01				3.244	0.16422	0.16068	3.245	0	0
	0.3246	-0.03863	-0.02689	-0.06576	-0.06396				0.3246	0.09185	0.09781	0.16575	0.17098				3.246	2.0188	2.01336	3.247	-0.01	-0.02				3.246	0.16422	0.16068	3.247	-0.01	0
	0.3248	-0.03863	-0.02674	-0.0658	-0.0637				0.3248	0.09208	0.09746	0.16622	0.16996				3.248	2.0187	2.01356	3.249	0	0.01				3.248	0.16412	0.16068	3.249	0	0
	0.325	-0.03862	-0.02659	-0.06584	-0.06344				0.325	0.09232	0.09711	0.16668	0.16893				3.25	2.0187	2.01346	3.251	0	0.04				3.25	0.16412	0.16068	3.251	0	0
	0.3252	-0.0386	-0.02644	-0.06588	-0.06318				0.3252	0.09256	0.09675	0.16714	0.16788				3.252	2.0187	2.01306	3.253	0	0.02				3.252	0.16412	0.16068	3.253	0	0.01
	0.3254	-0.03859	-0.02629	-0.06592	-0.06291				0.3254	0.09279	0.09639	0.1676	0.16681				3.254	2.0187	2.01286	3.255	0	-0.06				3.254	0.16412	0.16058	3.255	0	0
	0.3256	-0.03858	-0.02614	-0.06595	-0.06265				0.3256	0.09302	0.09602	0.16806	0.16573				3.256	2.0187	2.01346	3.257	0	0.06				3.256	0.16412	0.16058	3.257	0	0
	0.3258	-0.03856	-0.02599	-0.06599	-0.06239				0.3258	0.09326	0.09564	0.16851	0.16463				3.258	2.0187	2.01286	3.259	-0.01	0.01				3.258	0.16412	0.16058	3.259	-0.01	0
	0.326	-0.03854	-0.02584	-0.06602	-0.06212				0.326	0.09349	0.09526	0.16897	0.16352				3.26	2.0186	2.01276	3.261	0	-0.08				3.26	0.16402	0.16058	3.261	0	0.01
	0.3262	-0.03853	-0.02569	-0.06605	-0.06186				0.3262	0.09372	0.09488	0.16942	0.1624				3.262	2.0186	2.01356	3.263	0	0.03				3.262	0.16402	0.16048	3.263	0	0
	0.3264	-0.03851	-0.02554	-0.06608	-0.06159				0.3264	0.09394	0.09449	0.16988	0.16125				3.264	2.0186	2.01326	3.265	0	0.01				3.264	0.16402	0.16048	3.265	0	0
	0.3266	-0.03848	-0.02539	-0.0661	-0.06132				0.3266	0.09417	0.09409	0.17033	0.1601				3.266	2.0186	2.01316	3.267	0	-0.02				3.266	0.16402	0.16048	3.267	0	0
	0.3268	-0.03846	-0.02524	-0.06613	-0.06105				0.3268	0.0944	0.09369	0.17078	0.15893				3.268	2.0186	2.01336	3.269	0	-0.01				3.268	0.16402	0.16048	3.269	-0.01	0.01
	0.327	-0.03844	-0.02509	-0.06615	-0.06078				0.327	0.09462	0.09329	0.17123	0.15774				3.27	2.0186	2.01346	3.271	0	0.03				3.27	0.16392	0.16038	3.271	0	0
	0.3272	-0.03841	-0.02493	-0.06617	-0.06051				0.3272	0.09484	0.09288	0.17167	0.15654				3.272	2.0186	2.01316	3.273	0	0.05				3.272	0.16392	0.16038	3.273	0	0
	0.3274	-0.03839	-0.02478	-0.06619	-0.06024				0.3274	0.09507	0.09246	0.17212	0.15533				3.274	2.0186	2.01266	3.275	0	-0.05				3.274	0.16392	0.16038	3.275	0	0
	0.3276	-0.03836	-0.02463	-0.0662	-0.05997				0.3276	0.09529	0.09204	0.17256	0.1541				3.276	2.0186	2.01316	3.277	0	-0.01				3.276	0.16392	0.16038	3.277	0	0
	0.3278	-0.03833	-0.02448	-0.06622	-0.0597				0.3278	0.09551	0.09161	0.173	0.15285				3.278	2.0186	2.01326	3.279	-0.01	0.09				3.278	0.16392	0.16038	3.279	0	0
	0.328	-0.0383	-0.02433	-0.06623	-0.05942				0.328	0.09572	0.09118	0.17344	0.15159				3.28	2.0185	2.01236	3.281	0	-0.07				3.28	0.16392	0.16038	3.281	0	0.01
	0.3282	-0.03827	-0.02418	-0.06624	-0.05915				0.3282	0.09594	0.09075	0.17388	0.15032				3.282	2.0185	2.01306	3.283	0	-0.04				3.282	0.16392	0.16028	3.283	0	0
	0.3284	-0.03823	-0.02402	-0.06625	-0.05887				0.3284	0.09616	0.0903	0.17432	0.14904				3.284	2.0185	2.01346	3.285	0	0.03				3.284	0.16392	0.16028	3.285	0	0
	0.3286	-0.0382	-0.02387	-0.06626	-0.0586				0.3286	0.09637	0.08986	0.17476	0.14773				3.286	2.0185	2.01316	3.287	0	0				3.286	0.16392	0.16028	3.287	-0.01	0
	0.3288	-0.03816	-0.02372	-0.06626	-0.05832				0.3288	0.09658	0.08941	0.17519	0.14642				3.288	2.0185	2.01316	3.289	0	-0.03				3.288	0.16382	0.16028	3.289	0	0
	0.329	-0.03813	-0.02357	-0.06627	-0.05804				0.329	0.09679	0.08895	0.17562	0.14509				3.29	2.0185	2.01346	3.291	0	0				3.29	0.16382	0.16028	3.291	0	0
	0.3292	-0.03809	-0.02341	-0.06627	-0.05776				0.3292	0.097	0.08849	0.17605	0.14375				3.292	2.0185	2.01346	3.293	0	0.08				3.292	0.16382	0.16028	3.293	0	0
	0.3294	-0.03805	-0.02326	-0.06627	-0.05748				0.3294	0.09721	0.08802	0.17648	0.1424				3.294	2.0185	2.01266	3.295	0	-0.01				3.294	0.16382	0.16028	3.295	0	0
	0.3296	-0.03801	-0.02311	-0.06627	-0.0572				0.3296	0.09742	0.08755	0.17691	0.14103				3.296	2.0185	2.01276	3.297	0	-0.05				3.296	0.16382	0.16028	3.297	0	0
	0.3298	-0.03797	-0.02296	-0.06626	-0.05692				0.3298	0.09763	0.08707	0.17734	0.13965				3.298	2.0185	2.01326	3.299	0	0.06				3.298	0.16382	0.16028	3.299	0	0
	0.33	-0.03793	-0.0228	-0.06626	-0.05664				0.33	0.09783	0.08659	0.17776	0.13825				3.3	2.0185	2.01266	3.301	0	0				3.3	0.16382	0.16028	3.301	0	0
	0.3302	-0.03788	-0.02265	-0.06625	-0.05635				0.3302	0.09803	0.0861	0.17818	0.13685				3.302	2.0185	2.01266	3.303	0	-0.05				3.302	0.16382	0.16028	3.303	0	0
	0.3304	-0.03784	-0.0225	-0.06624	-0.05607				0.3304	0.09824	0.08561	0.1786	0.13543				3.304	2.0185	2.01316	3.305	0	0				3.304	0.16382	0.16028	3.305	0	0
	0.3306	-0.03779	-0.02234	-0.06623	-0.05579				0.3306	0.09844	0.08512	0.17902	0.13399				3.306	2.0185	2.01316	3.307	0	0.01				3.306	0.16382	0.16028	3.307	0	0
	0.3308	-0.03774	-0.02219	-0.06622	-0.0555				0.3308	0.09863	0.08462	0.17944	0.13255				3.308	2.0185	2.01306	3.309	0	0				3.308	0.16382	0.16028	3.309	0	0
	0.331	-0.03769	-0.02203	-0.06621	-0.05521				0.331	0.09883	0.08411	0.17985	0.13109				3.31	2.0185	2.01306	3.311	0	-0.05				3.31	0.16382	0.16028	3.311	0	0
	0.3312	-0.03764	-0.02188	-0.06619	-0.05493				0.3312	0.09903	0.0836	0.18027	0.12962				3.312	2.0185	2.01356	3.313	0	0.05				3.312	0.16382	0.16028	3.313	0	-0.01
	0.3314	-0.03759	-0.02173	-0.06618	-0.05464				0.3314	0.09922	0.08309	0.18068	0.12814				3.314	2.0185	2.01306	3.315	0	0.04				3.314	0.16382	0.16038	3.315	0	0
	0.3316	-0.03754	-0.02157	-0.06616	-0.05435				0.3316	0.09941	0.08257	0.18109	0.12665				3.316	2.0185	2.01266	3.317	0	-0.06				3.316	0.16382	0.16038	3.317	0	0
	0.3318	-0.03749	-0.02142	-0.06614	-0.05406				0.3318	0.09961	0.08204	0.1815	0.12514				3.318	2.0185	2.01326	3.319	-0.01	0.05				3.318	0.16382	0.16038	3.319	0	0
	0.332	-0.03743	-0.02126	-0.06612	-0.05377				0.332	0.0998	0.08151	0.1819	0.12363				3.32	2.0184	2.01276	3.321	0	0.02				3.32	0.16382	0.16038	3.321	0	0
	0.3322	-0.03738	-0.02111	-0.0661	-0.05348				0.3322	0.09998	0.08098	0.18231	0.1221				3.322	2.0184	2.01256	3.323	0	-0.04				3.322	0.16382	0.16038	3.323	0	-0.01
	0.3324	-0.03732	-0.02095	-0.06607	-0.05319				0.3324	0.10017	0.08044	0.18271	0.12057				3.324	2.0184	2.01296	3.325	0	-0.02				3.324	0.16382	0.16048	3.325	0	0
	0.3326	-0.03726	-0.0208	-0.06604	-0.0529				0.3326	0.10036	0.07989	0.18311	0.11902				3.326	2.0184	2.01316	3.327	0	0				3.326	0.16382	0.16048	3.327	0.01	0
	0.3328	-0.0372	-0.02064	-0.06602	-0.0526				0.3328	0.10054	0.07935	0.18351	0.11746				3.328	2.0184	2.01316	3.329	0	0.02				3.328	0.16392	0.16048	3.329	0	0
	0.333	-0.03714	-0.02049	-0.06599	-0.05231				0.333	0.10072	0.07879	0.18391	0.11589				3.33	2.0184	2.01296	3.331	0	-0.04				3.33	0.16392	0.16048	3.331	0	0
	0.3332	-0.03708	-0.02033	-0.06596	-0.05202				0.3332	0.1009	0.07824	0.1843	0.11431				3.332	2.0184	2.01336	3.333	0	-0.01				3.332	0.16392	0.16048	3.333	0	0
	0.3334	-0.03702	-0.02018	-0.06592	-0.05172				0.3334	0.10108	0.07768	0.18469	0.11272				3.334	2.0184	2.01346	3.335	0	0.1				3.334	0.16392	0.16048	3.335	0.01	0
	0.3336	-0.03696	-0.02002	-0.06589	-0.05143				0.3336	0.10126	0.07711	0.18508	0.11112				3.336	2.0184	2.01246	3.337	0	-0.07				3.336	0.16402	0.16048	3.337	0	0
	0.3338	-0.03689	-0.01987	-0.06585	-0.05113				0.3338	0.10144	0.07654	0.18547	0.10951				3.338	2.0184	2.01316	3.339	0	0.01				3.338	0.16402	0.16048	3.339	0	0
	0.334	-0.03683	-0.01971	-0.06582	-0.05083				0.334	0.10161	0.07596	0.18586	0.10789				3.34	2.0184	2.01306	3.341	0	0.05				3.34	0.16402	0.16048	3.341	0	0
	0.3342	-0.03676	-0.01955	-0.06578	-0.05054				0.3342	0.10178	0.07539	0.18624	0.10626				3.342	2.0184	2.01256	3.343	0	-0.02				3.342	0.16402	0.16048	3.343	0	0
	0.3344	-0.0367	-0.0194	-0.06574	-0.05024				0.3344	0.10195	0.0748	0.18663	0.10462				3.344	2.0184	2.01276	3.345	0	-0.03				3.344	0.16402	0.16048	3.345	0	0
	0.3346	-0.03663	-0.01924	-0.06569	-0.04994				0.3346	0.10212	0.07421	0.18701	0.10297				3.346	2.0184	2.01306	3.347	0	-0.02				3.346	0.16402	0.16048	3.347	0	0
	0.3348	-0.03656	-0.01908	-0.06565	-0.04964				0.3348	0.10229	0.07362	0.18739	0.10132				3.348	2.0184	2.01326	3.349	0.01	0.05				3.348	0.16402	0.16048	3.349	0	0
	0.335	-0.03649	-0.01893	-0.06561	-0.04934				0.335	0.10246	0.07303	0.18776	0.09965				3.35	2.0185	2.01276	3.351	0	-0.03				3.35	0.16402	0.16048	3.351	0	0
	0.3352	-0.03642	-0.01877	-0.06556	-0.04904				0.3352	0.10262	0.07243	0.18814	0.09798				3.352	2.0185	2.01306	3.353	0	-0.06				3.352	0.16402	0.16048	3.353	0	0
	0.3354	-0.03635	-0.01861	-0.06551	-0.04874				0.3354	0.10279	0.07182	0.18851	0.0963				3.354	2.0185	2.01366	3.355	0	0.09				3.354	0.16402	0.16048	3.355	0	0
	0.3356	-0.03627	-0.01846	-0.06546	-0.04844				0.3356	0.10295	0.07121	0.18888	0.09461				3.356	2.0185	2.01276	3.357	0	-0.01				3.356	0.16402	0.16048	3.357	0	0
	0.3358	-0.0362	-0.0183	-0.06541	-0.04813				0.3358	0.10311	0.0706	0.18925	0.09291				3.358	2.0185	2.01286	3.359	0	-0.03				3.358	0.16402	0.16048	3.359	0	0
	0.336	-0.03613	-0.01814	-0.06536	-0.04783				0.336	0.10326	0.06998	0.18962	0.09121				3.36	2.0185	2.01316	3.361	0	0.02				3.36	0.16402	0.16048	3.361	0	0.01
	0.3362	-0.03605	-0.01799	-0.0653	-0.04753				0.3362	0.10342	0.06936	0.18998	0.0895				3.362	2.0185	2.01296	3.363	0	0.02				3.362	0.16402	0.16038	3.363	0	0
	0.3364	-0.03597	-0.01783	-0.06525	-0.04722				0.3364	0.10357	0.06874	0.19034	0.08778				3.364	2.0185	2.01276	3.365	0	0				3.364	0.16402	0.16038	3.365	-0.01	0
	0.3366	-0.0359	-0.01767	-0.06519	-0.04692				0.3366	0.10373	0.06811	0.1907	0.08605				3.366	2.0185	2.01276	3.367	0	-0.07				3.366	0.16392	0.16038	3.367	0	0
	0.3368	-0.03582	-0.01751	-0.06513	-0.04661				0.3368	0.10388	0.06748	0.19106	0.08432				3.368	2.0185	2.01346	3.369	0	0.05				3.368	0.16392	0.16038	3.369	0	0
	0.337	-0.03574	-0.01736	-0.06508	-0.04631				0.337	0.10403	0.06685	0.19142	0.08258				3.37	2.0185	2.01296	3.371	0	0.02				3.37	0.16392	0.16038	3.371	0	0
	0.3372	-0.03566	-0.0172	-0.06501	-0.046				0.3372	0.10417	0.06621	0.19177	0.08084				3.372	2.0185	2.01276	3.373	0.01	-0.08				3.372	0.16392	0.16038	3.373	0	0
	0.3374	-0.03558	-0.01704	-0.06495	-0.04569				0.3374	0.10432	0.06556	0.19212	0.07908				3.374	2.0186	2.01356	3.375	0	0.05				3.374	0.16392	0.16038	3.375	0	0.01
	0.3376	-0.03549	-0.01688	-0.06489	-0.04539				0.3376	0.10446	0.06492	0.19247	0.07733				3.376	2.0186	2.01306	3.377	0	0.02				3.376	0.16392	0.16028	3.377	-0.01	0
	0.3378	-0.03541	-0.01672	-0.06482	-0.04508				0.3378	0.1046	0.06427	0.19282	0.07557				3.378	2.0186	2.01286	3.379	0	-0.03				3.378	0.16382	0.16028	3.379	0	0
	0.338	-0.03533	-0.01656	-0.06476	-0.04477				0.338	0.10475	0.06361	0.19316	0.0738				3.38	2.0186	2.01316	3.381	0	0				3.38	0.16382	0.16028	3.381	0	0
	0.3382	-0.03524	-0.01641	-0.06469	-0.04446				0.3382	0.10488	0.06296	0.19351	0.07203				3.382	2.0186	2.01316	3.383	0	0				3.382	0.16382	0.16028	3.383	-0.01	0
	0.3384	-0.03516	-0.01625	-0.06462	-0.04415				0.3384	0.10502	0.0623	0.19385	0.07025				3.384	2.0186	2.01316	3.385	0	0.03				3.384	0.16372	0.16028	3.385	0	0.01
	0.3386	-0.03507	-0.01609	-0.06455	-0.04384				0.3386	0.10516	0.06163	0.19418	0.06847				3.386	2.0186	2.01286	3.387	0	-0.04				3.386	0.16372	0.16018	3.387	0	0
	0.3388	-0.03499	-0.01593	-0.06448	-0.04353				0.3388	0.10529	0.06097	0.19452	0.06668				3.388	2.0186	2.01326	3.389	0	-0.01				3.388	0.16372	0.16018	3.389	-0.01	0
	0.339	-0.0349	-0.01577	-0.0644	-0.04322				0.339	0.10542	0.0603	0.19485	0.06489				3.39	2.0186	2.01336	3.391	0	0.07				3.39	0.16362	0.16018	3.391	0	0
	0.3392	-0.03481	-0.01561	-0.06433	-0.04291				0.3392	0.10555	0.05962	0.19519	0.06309				3.392	2.0186	2.01266	3.393	0	-0.05				3.392	0.16362	0.16018	3.393	0	0.01
	0.3394	-0.03472	-0.01545	-0.06425	-0.04259				0.3394	0.10568	0.05895	0.19551	0.0613				3.394	2.0186	2.01316	3.395	0	-0.03				3.394	0.16362	0.16008	3.395	0	0
	0.3396	-0.03463	-0.01529	-0.06417	-0.04228				0.3396	0.1058	0.05827	0.19584	0.05949				3.396	2.0186	2.01346	3.397	0	0.06				3.396	0.16362	0.16008	3.397	-0.01	0
	0.3398	-0.03454	-0.01514	-0.06409	-0.04197				0.3398	0.10593	0.05758	0.19617	0.05769				3.398	2.0186	2.01286	3.399	0.01	-0.01				3.398	0.16352	0.16008	3.399	0	0
	0.34	-0.03445	-0.01498	-0.06401	-0.04165				0.34	0.10605	0.0569	0.19649	0.05588				3.4	2.0187	2.01296	3.401	0	-0.04				3.4	0.16352	0.16008	3.401	0	0.01
	0.3402	-0.03436	-0.01482	-0.06393	-0.04134				0.3402	0.10617	0.05621	0.19681	0.05407				3.402	2.0187	2.01336	3.403	-0.01	0.01				3.402	0.16352	0.15998	3.403	0	0
	0.3404	-0.03426	-0.01466	-0.06385	-0.04102				0.3404	0.10629	0.05552	0.19712	0.05225				3.404	2.0186	2.01326	3.405	0.01	0.04				3.404	0.16352	0.15998	3.405	-0.01	0
	0.3406	-0.03417	-0.0145	-0.06376	-0.04071				0.3406	0.10641	0.05482	0.19744	0.05044				3.406	2.0187	2.01286	3.407	-0.01	-0.03				3.406	0.16342	0.15998	3.407	0	0
	0.3408	-0.03408	-0.01434	-0.06368	-0.04039				0.3408	0.10652	0.05413	0.19775	0.04862				3.408	2.0186	2.01316	3.409	0	-0.04				3.408	0.16342	0.15998	3.409	0	0
	0.341	-0.03398	-0.01418	-0.06359	-0.04007				0.341	0.10663	0.05343	0.19806	0.0468				3.41	2.0186	2.01356	3.411	0	0.06				3.41	0.16342	0.15998	3.411	-0.01	0.01
	0.3412	-0.03389	-0.01402	-0.0635	-0.03976				0.3412	0.10675	0.05273	0.19837	0.04497				3.412	2.0186	2.01296	3.413	0	0				3.412	0.16332	0.15988	3.413	0	0
	0.3414	-0.03379	-0.01386	-0.06341	-0.03944				0.3414	0.10686	0.05202	0.19867	0.04315				3.414	2.0186	2.01296	3.415	0	-0.04				3.414	0.16332	0.15988	3.415	0	0
	0.3416	-0.03369	-0.0137	-0.06332	-0.03912				0.3416	0.10696	0.05131	0.19898	0.04132				3.416	2.0186	2.01336	3.417	0	0.03				3.416	0.16332	0.15988	3.417	-0.01	0.01
	0.3418	-0.03359	-0.01354	-0.06323	-0.0388				0.3418	0.10707	0.0506	0.19928	0.0395				3.418	2.0186	2.01306	3.419	0	0.02				3.418	0.16322	0.15978	3.419	0	0
	0.342	-0.03349	-0.01338	-0.06313	-0.03848				0.342	0.10717	0.04989	0.19957	0.03767				3.42	2.0186	2.01286	3.421	0	-0.01				3.42	0.16322	0.15978	3.421	0	0
	0.3422	-0.03339	-0.01322	-0.06304	-0.03816				0.3422	0.10727	0.04918	0.19987	0.03584				3.422	2.0186	2.01296	3.423	0	-0.04				3.422	0.16322	0.15978	3.423	0	0
	0.3424	-0.03329	-0.01306	-0.06294	-0.03784				0.3424	0.10737	0.04846	0.20016	0.03401				3.424	2.0186	2.01336	3.425	-0.01	0.04				3.424	0.16322	0.15978	3.425	-0.01	0.01
	0.3426	-0.03319	-0.0129	-0.06284	-0.03752				0.3426	0.10747	0.04774	0.20045	0.03218				3.426	2.0185	2.01296	3.427	0	0.02				3.426	0.16312	0.15968	3.427	0	0
	0.3428	-0.03309	-0.01274	-0.06275	-0.0372				0.3428	0.10757	0.04702	0.20074	0.03035				3.428	2.0185	2.01276	3.429	0	-0.08				3.428	0.16312	0.15968	3.429	0	0
	0.343	-0.03299	-0.01258	-0.06265	-0.03687				0.343	0.10766	0.04629	0.20102	0.02852				3.43	2.0185	2.01356	3.431	0	0.05				3.43	0.16312	0.15968	3.431	-0.01	0.01
	0.3432	-0.03289	-0.01242	-0.06254	-0.03655				0.3432	0.10775	0.04557	0.20131	0.02669				3.432	2.0185	2.01306	3.433	-0.01	0.05				3.432	0.16302	0.15958	3.433	0	0
	0.3434	-0.03278	-0.01226	-0.06244	-0.03623				0.3434	0.10784	0.04484	0.20159	0.02486				3.434	2.0184	2.01256	3.435	0	-0.05				3.434	0.16302	0.15958	3.435	0	0
	0.3436	-0.03268	-0.0121	-0.06234	-0.0359				0.3436	0.10793	0.04411	0.20186	0.02304				3.436	2.0184	2.01306	3.437	0	0.02				3.436	0.16302	0.15958	3.437	-0.01	0.01
	0.3438	-0.03257	-0.01194	-0.06223	-0.03558				0.3438	0.10802	0.04338	0.20214	0.02121				3.438	2.0184	2.01286	3.439	-0.01	0.03				3.438	0.16292	0.15948	3.439	0	0
	0.344	-0.03247	-0.01178	-0.06212	-0.03525				0.344	0.1081	0.04264	0.20241	0.01938				3.44	2.0183	2.01256	3.441	0	0.01				3.44	0.16292	0.15948	3.441	0	0
	0.3442	-0.03236	-0.01162	-0.06201	-0.03493				0.3442	0.10818	0.04191	0.20268	0.01756				3.442	2.0183	2.01246	3.443	0	-0.03				3.442	0.16292	0.15948	3.443	0	0.01
	0.3444	-0.03226	-0.01146	-0.0619	-0.0346				0.3444	0.10826	0.04117	0.20294	0.01573				3.444	2.0183	2.01276	3.445	-0.01	-0.01				3.444	0.16292	0.15938	3.445	-0.01	0
	0.3446	-0.03215	-0.0113	-0.06179	-0.03428				0.3446	0.10834	0.04043	0.20321	0.01391				3.446	2.0182	2.01286	3.447	0	0.05				3.446	0.16282	0.15938	3.447	0	0
	0.3448	-0.03204	-0.01114	-0.06168	-0.03395				0.3448	0.10841	0.03969	0.20347	0.01209				3.448	2.0182	2.01236	3.449	-0.01	-0.05				3.448	0.16282	0.15938	3.449	0	0
	0.345	-0.03193	-0.01098	-0.06157	-0.03362				0.345	0.10849	0.03894	0.20373	0.01028				3.45	2.0181	2.01286	3.451	0	-0.04				3.45	0.16282	0.15938	3.451	-0.01	0.01
	0.3452	-0.03183	-0.01082	-0.06145	-0.03329				0.3452	0.10856	0.0382	0.20398	0.00846				3.452	2.0181	2.01326	3.453	0	0.09				3.452	0.16272	0.15928	3.453	0	0
	0.3454	-0.03172	-0.01066	-0.06134	-0.03297				0.3454	0.10863	0.03745	0.20423	0.00665				3.454	2.0181	2.01236	3.455	-0.01	0				3.454	0.16272	0.15928	3.455	0	0
	0.3456	-0.03161	-0.0105	-0.06122	-0.03264				0.3456	0.1087	0.03671	0.20448	0.00484				3.456	2.018	2.01236	3.457	0	-0.02				3.456	0.16272	0.15928	3.457	0	0.01
	0.3458	-0.0315	-0.01034	-0.0611	-0.03231				0.3458	0.10876	0.03596	0.20473	0.00303				3.458	2.018	2.01256	3.459	-0.01	0.02				3.458	0.16272	0.15918	3.459	-0.01	0
	0.346	-0.03138	-0.01018	-0.06098	-0.03198				0.346	0.10882	0.03521	0.20497	0.00123				3.46	2.0179	2.01236	3.461	0	0.05				3.46	0.16262	0.15918	3.461	0	0
	0.3462	-0.03127	-0.01002	-0.06086	-0.03165				0.3462	0.10888	0.03446	0.20521	-0.000574616				3.462	2.0179	2.01186	3.463	-0.01	-0.02				3.462	0.16262	0.15918	3.463	0	0
	0.3464	-0.03116	-0.00986	-0.06074	-0.03132				0.3464	0.10894	0.0337	0.20545	-0.00237				3.464	2.0178	2.01206	3.465	0	-0.05				3.464	0.16262	0.15918	3.465	0	0
	0.3466	-0.03105	-0.0097	-0.06061	-0.03099				0.3466	0.109	0.03295	0.20569	-0.00417				3.466	2.0178	2.01256	3.467	-0.01	0.05				3.466	0.16262	0.15918	3.467	-0.01	0.01
	0.3468	-0.03094	-0.00954	-0.06049	-0.03065				0.3468	0.10905	0.03219	0.20592	-0.00596				3.468	2.0177	2.01206	3.469	0	-0.01				3.468	0.16252	0.15908	3.469	0	0
	0.347	-0.03082	-0.00938	-0.06036	-0.03032				0.347	0.10911	0.03144	0.20615	-0.00774				3.47	2.0177	2.01216	3.471	0	-0.05				3.47	0.16252	0.15908	3.471	0	0
	0.3472	-0.03071	-0.00922	-0.06023	-0.02999				0.3472	0.10916	0.03068	0.20638	-0.00953				3.472	2.0177	2.01266	3.473	-0.01	0.02				3.472	0.16252	0.15908	3.473	-0.01	0.01
	0.3474	-0.03059	-0.00906	-0.0601	-0.02966				0.3474	0.1092	0.02992	0.2066	-0.01131				3.474	2.0176	2.01246	3.475	0	0.04				3.474	0.16242	0.15898	3.475	0	0
	0.3476	-0.03048	-0.0089	-0.05997	-0.02932				0.3476	0.10925	0.02916	0.20682	-0.01308				3.476	2.0176	2.01206	3.477	0	0				3.476	0.16242	0.15898	3.477	0	0
	0.3478	-0.03036	-0.00874	-0.05984	-0.02899				0.3478	0.10929	0.0284	0.20704	-0.01485				3.478	2.0176	2.01206	3.479	-0.01	-0.01				3.478	0.16242	0.15898	3.479	-0.01	0.01
	0.348	-0.03025	-0.00859	-0.05971	-0.02866				0.348	0.10933	0.02764	0.20725	-0.01661				3.48	2.0175	2.01216	3.481	0	0.05				3.48	0.16232	0.15888	3.481	0	0
	0.3482	-0.03013	-0.00843	-0.05957	-0.02832				0.3482	0.10937	0.02688	0.20746	-0.01837				3.482	2.0175	2.01166	3.483	0	0.03				3.482	0.16232	0.15888	3.483	0	0
	0.3484	-0.03001	-0.00827	-0.05944	-0.02799				0.3484	0.10941	0.02612	0.20767	-0.02013				3.484	2.0175	2.01136	3.485	0	-0.07				3.484	0.16232	0.15888	3.485	-0.01	0.01
	0.3486	-0.0299	-0.00811	-0.0593	-0.02765				0.3486	0.10944	0.02536	0.20788	-0.02188				3.486	2.0175	2.01206	3.487	-0.01	0.02				3.486	0.16222	0.15878	3.487	0	0
	0.3488	-0.02978	-0.00795	-0.05917	-0.02732				0.3488	0.10947	0.0246	0.20808	-0.02362				3.488	2.0174	2.01186	3.489	0	0.03				3.488	0.16222	0.15878	3.489	0	0
	0.349	-0.02966	-0.00779	-0.05903	-0.02698				0.349	0.1095	0.02383	0.20828	-0.02536				3.49	2.0174	2.01156	3.491	0	-0.08				3.49	0.16222	0.15878	3.491	-0.01	0.01
	0.3492	-0.02954	-0.00763	-0.05889	-0.02665				0.3492	0.10953	0.02307	0.20848	-0.0271				3.492	2.0174	2.01236	3.493	0	-0.01				3.492	0.16212	0.15868	3.493	0	0
	0.3494	-0.02942	-0.00747	-0.05874	-0.02631				0.3494	0.10955	0.0223	0.20867	-0.02883				3.494	2.0174	2.01246	3.495	0	0.05				3.494	0.16212	0.15868	3.495	0	0.01
	0.3496	-0.0293	-0.00732	-0.0586	-0.02598				0.3496	0.10958	0.02154	0.20886	-0.03055				3.496	2.0174	2.01196	3.497	0	0				3.496	0.16212	0.15858	3.497	-0.01	0
	0.3498	-0.02918	-0.00716	-0.05846	-0.02564				0.3498	0.1096	0.02077	0.20905	-0.03227				3.498	2.0174	2.01196	3.499	0	0				3.498	0.16202	0.15858	3.499	0	0
	0.35	-0.02907	-0.007	-0.05831	-0.0253				0.35	0.10961	0.02001	0.20923	-0.03398				3.5	2.0174	2.01196	3.501	-0.01	0				3.5	0.16202	0.15858	3.501	0	0.01
	0.3502	-0.02894	-0.00684	-0.05817	-0.02497				0.3502	0.10963	0.01924	0.20941	-0.03568				3.502	2.0173	2.01196	3.503	0	0.07				3.502	0.16202	0.15848	3.503	-0.01	0
	0.3504	-0.02882	-0.00668	-0.05802	-0.02463				0.3504	0.10964	0.01848	0.20959	-0.03738				3.504	2.0173	2.01126	3.505	0	-0.04				3.504	0.16192	0.15848	3.505	0	0
	0.3506	-0.0287	-0.00653	-0.05787	-0.02429				0.3506	0.10965	0.01771	0.20976	-0.03907				3.506	2.0173	2.01166	3.507	0	-0.03				3.506	0.16192	0.15848	3.507	0	0.01
	0.3508	-0.02858	-0.00637	-0.05772	-0.02395				0.3508	0.10966	0.01695	0.20994	-0.04076				3.508	2.0173	2.01196	3.509	0	0.05				3.508	0.16192	0.15838	3.509	-0.01	0
	0.351	-0.02846	-0.00621	-0.05757	-0.02362				0.351	0.10966	0.01618	0.2101	-0.04244				3.51	2.0173	2.01146	3.511	0	-0.02				3.51	0.16182	0.15838	3.511	0	0
	0.3512	-0.02834	-0.00605	-0.05742	-0.02328				0.3512	0.10967	0.01541	0.21027	-0.04411				3.512	2.0173	2.01166	3.513	0	-0.08				3.512	0.16182	0.15838	3.513	0	0.01
	0.3514	-0.02822	-0.0059	-0.05726	-0.02294				0.3514	0.10967	0.01465	0.21043	-0.04577				3.514	2.0173	2.01246	3.515	0	0.03				3.514	0.16182	0.15828	3.515	0	0
	0.3516	-0.02809	-0.00574	-0.05711	-0.0226				0.3516	0.10966	0.01388	0.21059	-0.04743				3.516	2.0173	2.01216	3.517	0	0.03				3.516	0.16182	0.15828	3.517	-0.01	0.01
	0.3518	-0.02797	-0.00558	-0.05695	-0.02226				0.3518	0.10966	0.01312	0.21074	-0.04908				3.518	2.0173	2.01186	3.519	0	-0.02				3.518	0.16172	0.15818	3.519	0	0
	0.352	-0.02785	-0.00543	-0.05679	-0.02193				0.352	0.10965	0.01235	0.21089	-0.05073				3.52	2.0173	2.01206	3.521	0	0				3.52	0.16172	0.15818	3.521	0	0
	0.3522	-0.02772	-0.00527	-0.05664	-0.02159				0.3522	0.10964	0.01158	0.21104	-0.05236				3.522	2.0173	2.01206	3.523	0	0.05				3.522	0.16172	0.15818	3.523	-0.01	0.01
	0.3524	-0.0276	-0.00511	-0.05648	-0.02125				0.3524	0.10963	0.01082	0.21118	-0.05399				3.524	2.0173	2.01156	3.525	0	0.02				3.524	0.16162	0.15808	3.525	0	0
	0.3526	-0.02747	-0.00496	-0.05632	-0.02091				0.3526	0.10961	0.01005	0.21132	-0.05561				3.526	2.0173	2.01136	3.527	-0.01	-0.05				3.526	0.16162	0.15808	3.527	0	0
	0.3528	-0.02735	-0.0048	-0.05616	-0.02057				0.3528	0.10959	0.00929	0.21146	-0.05723				3.528	2.0172	2.01186	3.529	0	0.02				3.528	0.16162	0.15808	3.529	0	0.01
	0.353	-0.02722	-0.00465	-0.05599	-0.02023				0.353	0.10957	0.00853	0.2116	-0.05883				3.53	2.0172	2.01166	3.531	0	0.02				3.53	0.16162	0.15798	3.531	0	0
	0.3532	-0.0271	-0.00449	-0.05583	-0.01989				0.3532	0.10955	0.00776	0.21173	-0.06043				3.532	2.0172	2.01146	3.533	0.01	-0.05				3.532	0.16162	0.15798	3.533	-0.01	0
	0.3534	-0.02697	-0.00433	-0.05566	-0.01956				0.3534	0.10953	0.007	0.21185	-0.06202				3.534	2.0173	2.01196	3.535	0	-0.02				3.534	0.16152	0.15798	3.535	0	0
	0.3536	-0.02684	-0.00418	-0.0555	-0.01922				0.3536	0.1095	0.00624	0.21198	-0.06361				3.536	2.0173	2.01216	3.537	0	0.03				3.536	0.16152	0.15798	3.537	0	0.01
	0.3538	-0.02672	-0.00402	-0.05533	-0.01888				0.3538	0.10947	0.00548	0.2121	-0.06518				3.538	2.0173	2.01186	3.539	0	0.02				3.538	0.16152	0.15788	3.539	0	0
	0.354	-0.02659	-0.00387	-0.05516	-0.01854				0.354	0.10943	0.00472	0.21221	-0.06675				3.54	2.0173	2.01166	3.541	0	-0.05				3.54	0.16152	0.15788	3.541	0	0
	0.3542	-0.02646	-0.00371	-0.05499	-0.0182				0.3542	0.1094	0.00396	0.21232	-0.06831				3.542	2.0173	2.01216	3.543	0	0.02				3.542	0.16152	0.15788	3.543	-0.01	0
	0.3544	-0.02634	-0.00356	-0.05482	-0.01786				0.3544	0.10936	0.0032	0.21243	-0.06986				3.544	2.0173	2.01196	3.545	0	0.07				3.544	0.16142	0.15788	3.545	0	0.01
	0.3546	-0.02621	-0.0034	-0.05465	-0.01752				0.3546	0.10932	0.00244	0.21254	-0.0714				3.546	2.0173	2.01126	3.547	0	-0.05				3.546	0.16142	0.15778	3.547	0	0
	0.3548	-0.02608	-0.00325	-0.05448	-0.01718				0.3548	0.10927	0.00168	0.21264	-0.07293				3.548	2.0173	2.01176	3.549	0	-0.01				3.548	0.16142	0.15778	3.549	0	0
	0.355	-0.02595	-0.00309	-0.0543	-0.01684				0.355	0.10923	0.000928722	0.21274	-0.07446				3.55	2.0173	2.01186	3.551	-0.01	0.04				3.55	0.16142	0.15778	3.551	-0.01	0
	0.3552	-0.02582	-0.00294	-0.05413	-0.01651				0.3552	0.10918	0.000173827	0.21283	-0.07598				3.552	2.0172	2.01146	3.553	0.01	-0.04				3.552	0.16132	0.15778	3.553	0	0
	0.3554	-0.02569	-0.00278	-0.05395	-0.01617				0.3554	0.10912	-0.000579943	0.21292	-0.07748				3.554	2.0173	2.01186	3.555	0	-0.01				3.554	0.16132	0.15778	3.555	0	0
	0.3556	-0.02556	-0.00263	-0.05377	-0.01583				0.3556	0.10907	-0.00133	0.21301	-0.07898				3.556	2.0173	2.01196	3.557	0	-0.01				3.556	0.16132	0.15778	3.557	0	0
	0.3558	-0.02544	-0.00247	-0.0536	-0.01549				0.3558	0.10901	-0.00208	0.21309	-0.08047				3.558	2.0173	2.01206	3.559	0	0.04				3.558	0.16132	0.15778	3.559	0	0
	0.356	-0.02531	-0.00232	-0.05342	-0.01515				0.356	0.10895	-0.00283	0.21317	-0.08195				3.56	2.0173	2.01166	3.561	0	-0.02				3.56	0.16132	0.15778	3.561	0	0
	0.3562	-0.02517	-0.00216	-0.05323	-0.01481				0.3562	0.10889	-0.00358	0.21324	-0.08343				3.562	2.0173	2.01186	3.563	0	-0.04				3.562	0.16132	0.15778	3.563	0	0
	0.3564	-0.02504	-0.00201	-0.05305	-0.01447				0.3564	0.10882	-0.00433	0.21331	-0.08489				3.564	2.0173	2.01226	3.565	0	0.07				3.564	0.16132	0.15778	3.565	0	0
	0.3566	-0.02491	-0.00185	-0.05287	-0.01413				0.3566	0.10875	-0.00508	0.21338	-0.08635				3.566	2.0173	2.01156	3.567	0	0.01				3.566	0.16132	0.15778	3.567	0	0.01
	0.3568	-0.02478	-0.0017	-0.05268	-0.01379				0.3568	0.10868	-0.00582	0.21344	-0.08779				3.568	2.0173	2.01146	3.569	0	-0.07				3.568	0.16132	0.15768	3.569	0	0
	0.357	-0.02465	-0.00154	-0.0525	-0.01346				0.357	0.10861	-0.00656	0.2135	-0.08923				3.57	2.0173	2.01216	3.571	0	0.05				3.57	0.16132	0.15768	3.571	0	0
	0.3572	-0.02452	-0.00139	-0.05231	-0.01312				0.3572	0.10853	-0.00731	0.21355	-0.09066				3.572	2.0173	2.01166	3.573	0	0.02				3.572	0.16132	0.15768	3.573	-0.01	0
	0.3574	-0.02439	-0.00123	-0.05213	-0.01278				0.3574	0.10845	-0.00805	0.21361	-0.09208				3.574	2.0173	2.01146	3.575	0	-0.05				3.574	0.16122	0.15768	3.575	0.01	0
	0.3576	-0.02426	-0.00107	-0.05194	-0.01244				0.3576	0.10836	-0.00878	0.21365	-0.09349				3.576	2.0173	2.01196	3.577	0	-0.01				3.576	0.16132	0.15768	3.577	-0.01	0
	0.3578	-0.02412	-0.000919036	-0.05175	-0.0121				0.3578	0.10828	-0.00952	0.21369	-0.09489				3.578	2.0173	2.01206	3.579	0	0.03				3.578	0.16122	0.15768	3.579	0	0
	0.358	-0.02399	-0.000763552	-0.05155	-0.01176				0.358	0.10819	-0.01026	0.21373	-0.09628				3.58	2.0173	2.01176	3.581	0	0.02				3.58	0.16122	0.15768	3.581	0	0
	0.3582	-0.02386	-0.000607742	-0.05136	-0.01143				0.3582	0.1081	-0.01099	0.21377	-0.09766				3.582	2.0173	2.01156	3.583	0	-0.06				3.582	0.16122	0.15768	3.583	0	0.01
	0.3584	-0.02373	-0.000451951	-0.05117	-0.01109				0.3584	0.108	-0.01172	0.2138	-0.09903				3.584	2.0173	2.01216	3.585	0	0.02				3.584	0.16122	0.15758	3.585	0	0
	0.3586	-0.02359	-0.000296392	-0.05097	-0.01075				0.3586	0.10791	-0.01245	0.21382	-0.10039				3.586	2.0173	2.01196	3.587	0.01	0.04				3.586	0.16122	0.15758	3.587	0	0
	0.3588	-0.02346	-0.000140214	-0.05078	-0.01041				0.3588	0.10781	-0.01318	0.21385	-0.10175				3.588	2.0174	2.01156	3.589	0	-0.05				3.588	0.16122	0.15758	3.589	0	0
	0.359	-0.02332	1.60444e-05	-0.05058	-0.01007				0.359	0.1077	-0.0139	0.21387	-0.10309				3.59	2.0174	2.01206	3.591	0	-0.02				3.59	0.16122	0.15758	3.591	0	0
	0.3592	-0.02319	0.000172224	-0.05038	-0.00973				0.3592	0.1076	-0.01463	0.21388	-0.10443				3.592	2.0174	2.01226	3.593	0	0.05				3.592	0.16122	0.15758	3.593	0	0.01
	0.3594	-0.02306	0.000328567	-0.05018	-0.0094				0.3594	0.10749	-0.01535	0.21389	-0.10575				3.594	2.0174	2.01176	3.595	0	0				3.594	0.16122	0.15748	3.595	-0.01	0
	0.3596	-0.02292	0.000484786	-0.04998	-0.00906				0.3596	0.10737	-0.01607	0.21389	-0.10707				3.596	2.0174	2.01176	3.597	0	-0.05				3.596	0.16112	0.15748	3.597	0	0
	0.3598	-0.02279	0.000641482	-0.04978	-0.00872				0.3598	0.10726	-0.01679	0.21389	-0.10838				3.598	2.0174	2.01226	3.599	0	0.02				3.598	0.16112	0.15748	3.599	0	0
	0.36	-0.02265	0.000798559	-0.04958	-0.00838				0.36	0.10714	-0.0175	0.21389	-0.10967				3.6	2.0174	2.01206	3.601	0.01	0.06				3.6	0.16112	0.15748	3.601	0	0.01
	0.3602	-0.02252	0.000955201	-0.04938	-0.00804				0.3602	0.10702	-0.01822	0.21388	-0.11096				3.602	2.0175	2.01146	3.603	0	-0.06				3.602	0.16112	0.15738	3.603	-0.01	0
	0.3604	-0.02238	0.00111	-0.04917	-0.00771				0.3604	0.10689	-0.01893	0.21387	-0.11224				3.604	2.0175	2.01206	3.605	0	-0.02				3.604	0.16102	0.15738	3.605	0	0
	0.3606	-0.02225	0.00127	-0.04897	-0.00737				0.3606	0.10676	-0.01964	0.21386	-0.11351				3.606	2.0175	2.01226	3.607	0	0.06				3.606	0.16102	0.15738	3.607	0	0
	0.3608	-0.02211	0.00143	-0.04876	-0.00703				0.3608	0.10663	-0.02034	0.21383	-0.11477				3.608	2.0175	2.01166	3.609	0	-0.04				3.608	0.16102	0.15738	3.609	-0.01	0.01
	0.361	-0.02198	0.00158	-0.04855	-0.00669				0.361	0.1065	-0.02105	0.21381	-0.11602				3.61	2.0175	2.01206	3.611	0.01	-0.04				3.61	0.16092	0.15728	3.611	0	0
	0.3612	-0.02184	0.00174	-0.04834	-0.00635				0.3612	0.10636	-0.02175	0.21378	-0.11726				3.612	2.0176	2.01246	3.613	0	0.02				3.612	0.16092	0.15728	3.613	-0.01	0.01
	0.3614	-0.0217	0.0019	-0.04813	-0.00602				0.3614	0.10622	-0.02245	0.21375	-0.11849				3.614	2.0176	2.01226	3.615	0	0.02				3.614	0.16082	0.15718	3.615	0	0
	0.3616	-0.02157	0.00206	-0.04792	-0.00568				0.3616	0.10608	-0.02315	0.21371	-0.11971				3.616	2.0176	2.01206	3.617	0	-0.02				3.616	0.16082	0.15718	3.617	-0.01	0
	0.3618	-0.02143	0.00222	-0.04771	-0.00534				0.3618	0.10593	-0.02384	0.21366	-0.12092				3.618	2.0176	2.01226	3.619	0	-0.02				3.618	0.16072	0.15718	3.619	0	0.01
	0.362	-0.0213	0.00237	-0.0475	-0.005				0.362	0.10578	-0.02454	0.21362	-0.12212				3.62	2.0176	2.01246	3.621	0.01	0.06				3.62	0.16072	0.15708	3.621	-0.01	0
	0.3622	-0.02116	0.00253	-0.04728	-0.00466				0.3622	0.10563	-0.02523	0.21356	-0.12331				3.622	2.0177	2.01186	3.623	0	0.01				3.622	0.16062	0.15708	3.623	0	0
	0.3624	-0.02102	0.00269	-0.04707	-0.00432				0.3624	0.10547	-0.02591	0.21351	-0.1245				3.624	2.0177	2.01176	3.625	0	-0.07				3.624	0.16062	0.15708	3.625	-0.01	0.01
	0.3626	-0.02088	0.00285	-0.04685	-0.00399				0.3626	0.10531	-0.0266	0.21344	-0.12567				3.626	2.0177	2.01246	3.627	0	0.05				3.626	0.16052	0.15698	3.627	0	0
	0.3628	-0.02075	0.00301	-0.04664	-0.00365				0.3628	0.10515	-0.02728	0.21338	-0.12683				3.628	2.0177	2.01196	3.629	0	0				3.628	0.16052	0.15698	3.629	-0.01	0
	0.363	-0.02061	0.00316	-0.04642	-0.00331				0.363	0.10498	-0.02796	0.21331	-0.12799				3.63	2.0177	2.01196	3.631	0	-0.06				3.63	0.16042	0.15698	3.631	0	0.01
	0.3632	-0.02047	0.00332	-0.0462	-0.00297				0.3632	0.10482	-0.02864	0.21323	-0.12913				3.632	2.0177	2.01256	3.633	0.01	-0.01				3.632	0.16042	0.15688	3.633	-0.01	0
	0.3634	-0.02034	0.00348	-0.04598	-0.00263				0.3634	0.10464	-0.02931	0.21315	-0.13026				3.634	2.0178	2.01266	3.635	0	0.03				3.634	0.16032	0.15688	3.635	0	0.01
	0.3636	-0.0202	0.00364	-0.04576	-0.00229				0.3636	0.10447	-0.02998	0.21307	-0.13139				3.636	2.0178	2.01236	3.637	0	0				3.636	0.16032	0.15678	3.637	-0.01	0
	0.3638	-0.02006	0.0038	-0.04553	-0.00195				0.3638	0.10429	-0.03065	0.21298	-0.1325				3.638	2.0178	2.01236	3.639	0	-0.03				3.638	0.16022	0.15678	3.639	0	0
	0.364	-0.01992	0.00396	-0.04531	-0.00162				0.364	0.10411	-0.03132	0.21288	-0.13361				3.64	2.0178	2.01266	3.641	0	0.02				3.64	0.16022	0.15678	3.641	-0.01	0.01
	0.3642	-0.01978	0.00412	-0.04509	-0.00128				0.3642	0.10392	-0.03198	0.21278	-0.13471				3.642	2.0178	2.01246	3.643	0.01	0.07				3.642	0.16012	0.15668	3.643	0	0
	0.3644	-0.01965	0.00428	-0.04486	-0.00093726				0.3644	0.10374	-0.03264	0.21268	-0.13579				3.644	2.0179	2.01176	3.645	0	-0.06				3.644	0.16012	0.15668	3.645	-0.01	0.01
	0.3646	-0.01951	0.00444	-0.04463	-0.000597975				0.3646	0.10355	-0.0333	0.21257	-0.13687				3.646	2.0179	2.01236	3.647	0	-0.01				3.646	0.16002	0.15658	3.647	0	0
	0.3648	-0.01937	0.00459	-0.04441	-0.000258878				0.3648	0.10335	-0.03395	0.21245	-0.13794				3.648	2.0179	2.01246	3.649	0	0.05				3.648	0.16002	0.15658	3.649	-0.01	0
	0.365	-0.01923	0.00475	-0.04418	8.04519e-05				0.365	0.10315	-0.0346	0.21233	-0.13899				3.65	2.0179	2.01196	3.651	0	-0.04				3.65	0.15992	0.15658	3.651	0	0.01
	0.3652	-0.01909	0.00491	-0.04395	0.000419837				0.3652	0.10295	-0.03525	0.2122	-0.14004				3.652	2.0179	2.01236	3.653	0	-0.05				3.652	0.15992	0.15648	3.653	-0.01	0
	0.3654	-0.01895	0.00507	-0.04372	0.000759372				0.3654	0.10275	-0.0359	0.21207	-0.14108				3.654	2.0179	2.01286	3.655	0	0				3.654	0.15982	0.15648	3.655	0	0.01
	0.3656	-0.01882	0.00523	-0.04349	0.0011				0.3656	0.10254	-0.03654	0.21194	-0.14211				3.656	2.0179	2.01286	3.657	0	0.05				3.656	0.15982	0.15638	3.657	-0.01	0
	0.3658	-0.01868	0.00539	-0.04326	0.00144				0.3658	0.10233	-0.03718	0.2118	-0.14313				3.658	2.0179	2.01236	3.659	0	-0.04				3.658	0.15972	0.15638	3.659	0	0.01
	0.366	-0.01854	0.00555	-0.04302	0.00178				0.366	0.10212	-0.03781	0.21165	-0.14414				3.66	2.0179	2.01276	3.661	0.01	-0.03				3.66	0.15972	0.15628	3.661	-0.01	0
	0.3662	-0.0184	0.00571	-0.04279	0.00212				0.3662	0.1019	-0.03845	0.2115	-0.14514				3.662	2.018	2.01306	3.663	-0.01	0.11				3.662	0.15962	0.15628	3.663	0	0
	0.3664	-0.01826	0.00587	-0.04255	0.00246				0.3664	0.10168	-0.03908	0.21134	-0.14613				3.664	2.0179	2.01196	3.665	0.01	-0.03				3.664	0.15962	0.15628	3.665	-0.01	0.01
	0.3666	-0.01812	0.00602	-0.04232	0.0028				0.3666	0.10146	-0.0397	0.21118	-0.14712				3.666	2.018	2.01226	3.667	0	-0.01				3.666	0.15952	0.15618	3.667	0	0
	0.3668	-0.01798	0.00618	-0.04208	0.00314				0.3668	0.10123	-0.04033	0.21101	-0.14809				3.668	2.018	2.01236	3.669	-0.01	0.04				3.668	0.15952	0.15618	3.669	-0.01	0.01
	0.367	-0.01784	0.00634	-0.04184	0.00348				0.367	0.101	-0.04095	0.21084	-0.14906				3.67	2.0179	2.01196	3.671	0	-0.02				3.67	0.15942	0.15608	3.671	0	0
	0.3672	-0.0177	0.0065	-0.0416	0.00382				0.3672	0.10076	-0.04157	0.21066	-0.15001				3.672	2.0179	2.01216	3.673	0	-0.03				3.672	0.15942	0.15608	3.673	0	0.01
	0.3674	-0.01756	0.00666	-0.04136	0.00416				0.3674	0.10053	-0.04218	0.21047	-0.15096				3.674	2.0179	2.01246	3.675	0	-0.05				3.674	0.15942	0.15598	3.675	-0.01	0
	0.3676	-0.01742	0.00682	-0.04112	0.0045				0.3676	0.10029	-0.04279	0.21028	-0.15189				3.676	2.0179	2.01296	3.677	0	0.04				3.676	0.15932	0.15598	3.677	0	0.01
	0.3678	-0.01728	0.00697	-0.04088	0.00484				0.3678	0.10004	-0.0434	0.21009	-0.15282				3.678	2.0179	2.01256	3.679	0	0.02				3.678	0.15932	0.15588	3.679	-0.01	0
	0.368	-0.01714	0.00713	-0.04064	0.00518				0.368	0.0998	-0.044	0.20989	-0.15374				3.68	2.0179	2.01236	3.681	0	-0.09				3.68	0.15922	0.15588	3.681	0	0
	0.3682	-0.017	0.00729	-0.0404	0.00551				0.3682	0.09955	-0.0446	0.20968	-0.15465				3.682	2.0179	2.01326	3.683	0	0.08				3.682	0.15922	0.15588	3.683	-0.01	0.01
	0.3684	-0.01686	0.00745	-0.04015	0.00585				0.3684	0.09929	-0.0452	0.20947	-0.15555				3.684	2.0179	2.01246	3.685	0	0.07				3.684	0.15912	0.15578	3.685	0	0
	0.3686	-0.01672	0.00761	-0.03991	0.00619				0.3686	0.09903	-0.0458	0.20925	-0.15644				3.686	2.0179	2.01176	3.687	-0.01	-0.05				3.686	0.15912	0.15578	3.687	-0.01	0.01
	0.3688	-0.01658	0.00776	-0.03966	0.00653				0.3688	0.09877	-0.04639	0.20902	-0.15732				3.688	2.0178	2.01226	3.689	0	0.02				3.688	0.15902	0.15568	3.689	0	0
	0.369	-0.01644	0.00792	-0.03941	0.00687				0.369	0.09851	-0.04697	0.20879	-0.15819				3.69	2.0178	2.01206	3.691	0	0.02				3.69	0.15902	0.15568	3.691	0	0.01
	0.3692	-0.0163	0.00808	-0.03916	0.00721				0.3692	0.09824	-0.04756	0.20856	-0.15906				3.692	2.0178	2.01186	3.693	0	-0.01				3.692	0.15902	0.15558	3.693	-0.01	0
	0.3694	-0.01616	0.00824	-0.03891	0.00755				0.3694	0.09797	-0.04814	0.20832	-0.15991				3.694	2.0178	2.01196	3.695	-0.01	-0.06				3.694	0.15892	0.15558	3.695	0	0.01
	0.3696	-0.01601	0.00839	-0.03866	0.00789				0.3696	0.0977	-0.04872	0.20807	-0.16076				3.696	2.0177	2.01256	3.697	0	0				3.696	0.15892	0.15548	3.697	0	0
	0.3698	-0.01587	0.00855	-0.03841	0.00823				0.3698	0.09742	-0.04929	0.20781	-0.1616				3.698	2.0177	2.01256	3.699	0	0.05				3.698	0.15892	0.15548	3.699	-0.01	0
	0.37	-0.01573	0.00871	-0.03816	0.00856				0.37	0.09714	-0.04986	0.20755	-0.16243				3.7	2.0177	2.01206	3.701	0	-0.07				3.7	0.15882	0.15548	3.701	0	0.01
	0.3702	-0.01559	0.00886	-0.03791	0.0089				0.3702	0.09685	-0.05043	0.20729	-0.16325				3.702	2.0177	2.01276	3.703	0	0.01				3.702	0.15882	0.15538	3.703	-0.01	0
	0.3704	-0.01545	0.00902	-0.03765	0.00924				0.3704	0.09656	-0.051	0.20701	-0.16406				3.704	2.0177	2.01266	3.705	-0.01	0.09				3.704	0.15872	0.15538	3.705	0	0.01
	0.3706	-0.01531	0.00918	-0.0374	0.00958				0.3706	0.09627	-0.05156	0.20674	-0.16486				3.706	2.0176	2.01176	3.707	0	-0.01				3.706	0.15872	0.15528	3.707	-0.01	0
	0.3708	-0.01516	0.00933	-0.03714	0.00991				0.3708	0.09597	-0.05211	0.20645	-0.16565				3.708	2.0176	2.01186	3.709	0	-0.01				3.708	0.15862	0.15528	3.709	0	0.01
	0.371	-0.01502	0.00949	-0.03689	0.01025				0.371	0.09567	-0.05267	0.20616	-0.16644				3.71	2.0176	2.01196	3.711	-0.01	0.02				3.71	0.15862	0.15518	3.711	-0.01	0
[truncated: 68,145 more rows]

## Sheet: Figure S1
Figure S1a	X(nm)	Height (nm)			Figure S1b	X(nm)	Height (nm)
	0	0.6411				0	1.00859
[truncated: 86 more rows]

## Sheet: Figure S5
Figure S5	Sample No.	Misfit angle(°)	Standard deviation(°)	Distance (nm)	Standard deviation (nm)
[truncated: 6 more rows]

[truncated: 11 more sheets: Figure S12, Figure S13, Figure S14, Figure S15, Figure S17, Figure S18, Figure S19, Figure S20, Figure S21, Figure S22, Figure S23]
